# Supplementary material for: Review of Australasian spider flies (Diptera, Acroceridae) with a revision of Panops Lamarck
Source: Zookeys. 2012 Mar 1;(172):7–75. doi: 10.3897/zookeys.172.1889 (PMC3307363; doi:10.3897/zookeys.172.1889)
Supplement: XML Treatment for Apsona [file zookeys.172.1889-treatment2.xml]

<!DOCTYPE tp:taxon-treatment
  PUBLIC "-//TaxonX//DTD Taxonomic Treatment Publishing DTD v0 20100105//EN" "tax-treatment-NSO.dtd">
<tp:taxon-treatment xmlns:tp="http://www.plazi.org/taxpub"><tp:treatment-meta><mixed-citation publication-type="journal"><person-group><name><surname>Winterton</surname><given-names>Shaun L.</given-names></name></person-group><article-title>Review of Australasian spider flies (Diptera, Acroceridae) with a revision of 
                    <italic>Panops</italic> Lamarck
                </article-title><source>Zookeys</source><day>1</day><month>3</month><year>2012</year><volume>2012</volume><issue>172</issue><fpage>7</fpage><lpage>75</lpage><pub-id pub-id-type="doi">10.3897/zookeys.172.1889</pub-id></mixed-citation></tp:treatment-meta><tp:nomenclature><tp:taxon-name>
                            <tp:taxon-name-part taxon-name-part-type="genus">Apsona</tp:taxon-name-part>
                        <object-id xmlns:xlink="http://www.w3.org/1999/xlink" xlink:type="simple">http://species-id.net/wiki/Apsona</object-id>
                        </tp:taxon-name><tp:taxon-authority>Westwood, 1876</tp:taxon-authority><xref ref-type="fig" rid="F2">Figs 2A</xref><xref ref-type="fig" rid="F4">4</xref><xref ref-type="fig" rid="F5"/><xref ref-type="fig" rid="F6">–6</xref><tp:nomenclature-citation-list><tp:nomenclature-citation><tp:taxon-name>Apsona</tp:taxon-name><comment> Westwood, 1876: 510 – <xref ref-type="bibr" rid="B2">Bigot 1890</xref>: 317; <xref ref-type="bibr" rid="B13">Hutton 1901</xref>: 27; <xref ref-type="bibr" rid="B33">Paramonov 1955</xref>: 19; <xref ref-type="bibr" rid="B41">Schlinger 1966</xref>: 112; <xref ref-type="bibr" rid="B45">Schlinger and Jefferies 1989</xref>: 375. Type species: <italic><tp:taxon-name>Apsona muscaria</tp:taxon-name></italic> Westwood, 1876 by monotypy.</comment></tp:nomenclature-citation></tp:nomenclature-citation-list></tp:nomenclature><tp:treatment-sec sec-type="Diagnosis"><title>Diagnosis.</title><p> Body length: 7–9 mm. Colouration metallic green; head width slightly smaller than thorax width, hemispherical; postocular ridge and occiput rounded; three ocelli; posterior margin of eye rounded; eye pilose (dense); position of antenna on frons nearer to ocellar tubercle; eyes contiguous above and below antennal base; palpus present; proboscis longer than head length; flagellum shape elongate, tapered apically, apex lacking terminal setae; scapes separate; subscutellum not enlarged, barely visible;<!--PageBreak--> tibial spines absent; pulvilli present; wing hyaline, markings absent; costa circumambient, costal margin straight apically in both sexes; humeral crossvein present; radial veins curved towards wing anterior margin; R<sub>1</sub> not inflated distally; pterostigma and cell r<sub>1</sub> membranous, not ribbed; R<sub>2+3 </sub>present; R<sub>4+5 </sub>present as forked petiolate veins; cell r<sub>4+5 </sub>bisected by 2r-m, basal cell narrow elongate, closed; 2r-m very short, joining M<sub>1</sub> to stem R<sub>4+5</sub>; R<sub>4 </sub>without spur vein; medial vein compliment with M<sub>1</sub>, M<sub>2</sub> and M<sub>3</sub> present (M<sub>3</sub> fused with CuA<sub>1</sub>); discal cell closed completely; M<sub>1</sub> and M<sub>2</sub> usually not reaching wing margin; cell m<sub>3</sub> present; CuA<sub>1</sub> joining M<sub>3</sub>, petiolate to wing margin; CuA<sub>2</sub> fused to A<sub>1</sub> before wing margin, petiolate; wing microtrichia absent; anal lobe well developed; alula absent; abdominal tergites smooth, rounded; abdomen shape greatly rounded, inflated, conical posteriorly.</p><fig id="F4" position="float" orientation="portrait"><label>Figure 4.</label><caption><p> <italic><tp:taxon-name>Apsona muscaria</tp:taxon-name></italic> Westwood, male, lateral view [700415]. Body length = 8.0 mm.</p></caption><graphic xmlns:xlink="http://www.w3.org/1999/xlink" xlink:href="ZooKeys-172-007-g004.jpg" position="float" orientation="portrait" xlink:type="simple"/></fig><fig id="F5" position="float" orientation="portrait"><label>Figure 5.</label><caption><p> <italic><tp:taxon-name>Apsona muscaria</tp:taxon-name></italic> Westwood, male, oblique view [700418]. Body length = 8.0 mm.</p></caption><graphic xmlns:xlink="http://www.w3.org/1999/xlink" xlink:href="ZooKeys-172-007-g005.jpg" position="float" orientation="portrait" xlink:type="simple"/></fig><fig id="F6" position="float" orientation="portrait"><label>Figure 6.</label><caption><p> <italic><tp:taxon-name>Apsona muscaria</tp:taxon-name></italic> Westwood, male, anterior view [700419]. Body length = 8.0 mm.</p></caption><graphic xmlns:xlink="http://www.w3.org/1999/xlink" xlink:href="ZooKeys-172-007-g006.jpg" position="float" orientation="portrait" xlink:type="simple"/></fig></tp:treatment-sec><tp:treatment-sec sec-type="Included species"><title>Included species.</title><p><italic><tp:taxon-name>Apsona muscaria</tp:taxon-name></italic> Westwood, 1876.</p></tp:treatment-sec><tp:treatment-sec sec-type="Comments"><title>Comments.</title><p><italic><tp:taxon-name>Apsona</tp:taxon-name></italic> is a monotypic genus endemic to New Zealand and can be readily differentiated from all other <tp:taxon-name>Panopinae</tp:taxon-name> based on the lack of tibial spines. <italic><tp:taxon-name>Apsona</tp:taxon-name></italic> shows little relationship to the rest of the Australasian <tp:taxon-name>Panopinae</tp:taxon-name> and shows remarkable similarity to the New World genus <italic><tp:taxon-name>Eulonchus</tp:taxon-name></italic> Gerstaecker, 1856, sharing numerous characteristics such as metallic green colouration, antennal shape, dense eye pilosity, elongate mouthparts, eyes contiguous below antennal base and absence of an alula (<xref ref-type="bibr" rid="B33">Paramonov 1955</xref>).</p></tp:treatment-sec><tp:treatment-sec><!--Section generated to contain objects referenced in tp:taxon-treatment.--><fig id="F2" position="float" orientation="portrait"><label>Figure 2.</label><caption><p> <tp:taxon-name>Acroceridae</tp:taxon-name> wings. <tp:taxon-name>Panopinae</tp:taxon-name>: <bold>A</bold> <italic><tp:taxon-name>Apsona muscaria</tp:taxon-name></italic> Westwood <bold>B</bold> <italic><tp:taxon-name>Leucopsina odyneroides</tp:taxon-name></italic> Westwood <bold>C</bold> <italic><tp:taxon-name>Mesophysa tenaria</tp:taxon-name></italic> Neboiss <bold>D</bold> <italic><tp:taxon-name>Panops jade</tp:taxon-name></italic> sp. n. Scale line = 0.2 mm.</p></caption><graphic xmlns:xlink="http://www.w3.org/1999/xlink" xlink:href="ZooKeys-172-007-g002.jpg" position="float" orientation="portrait" xlink:type="simple"/></fig></tp:treatment-sec><ref-list><ref id="B2"><mixed-citation xmlns:xlink="http://www.w3.org/1999/xlink" xlink:type="simple"><person-group><name name-style="western"><surname>Bigot</surname><given-names>JMF</given-names></name></person-group> (<year>1890</year>)<article-title> Dipteres nouveaux ou peu connus. 35e partie (1). XLIII: Cyrtidi (J. Bigot). Ann. Soc. Ent. Fr.</article-title><volume>9</volume>: <fpage>313</fpage>-<lpage>320</lpage>.</mixed-citation></ref><ref id="B13"><mixed-citation xmlns:xlink="http://www.w3.org/1999/xlink" xlink:type="simple"><person-group><name name-style="western"><surname>Hutton</surname><given-names>FW</given-names></name></person-group> (<year>1901</year>)<article-title> Synopsis of the Diptera Brachyera of New Zealand. Trans. Proc. N. Z. Inst.</article-title><volume>33</volume>: <fpage>1</fpage>-<lpage>95</lpage>.</mixed-citation></ref><ref id="B33"><mixed-citation xmlns:xlink="http://www.w3.org/1999/xlink" xlink:type="simple"><person-group><name name-style="western"><surname>Paramonov</surname><given-names>SJ</given-names></name></person-group> (<year>1955</year>)<article-title> New Zealand Cyrtidae (Diptera) and the problem of the Pacific island fauna.</article-title><source>Pacific Science </source><volume>9</volume>: <fpage>16</fpage>-<lpage>25</lpage>.</mixed-citation></ref><ref id="B41"><mixed-citation xmlns:xlink="http://www.w3.org/1999/xlink" xlink:type="simple"><person-group><name name-style="western"><surname>Schlinger</surname><given-names>EI</given-names></name></person-group> (<year>1966</year>)<article-title> Distributional patterns of selected western North American Insects. An analysis of the distribution of Eulonchus Gerstaecker (Diptera: Acroceridae). Bull. Ent. Soc. Amer.</article-title><volume>12</volume>: <fpage>112</fpage>-<lpage>113</lpage>.</mixed-citation></ref><ref id="B45"><mixed-citation xmlns:xlink="http://www.w3.org/1999/xlink" xlink:type="simple"><person-group><name name-style="western"><surname>Schlinger</surname><given-names>EI</given-names></name><name name-style="western"><surname>Jefferies</surname><given-names>MG</given-names></name></person-group> (<year>1989</year>)<article-title> Family Acroceridae.</article-title> In: <person-group><name name-style="western"><surname>Evenhuis</surname><given-names>NL</given-names></name></person-group> (<role>Ed</role>). <issue-title> Catalog of Diptera of the Australasian and Oceanian regions. Bishop Museum Special Publication.</issue-title><source>Bishop Museum Press,</source><volume>86</volume>: <fpage>375</fpage>-<lpage>37</lpage>.</mixed-citation></ref></ref-list></tp:taxon-treatment>
