# Supplementary material for: Review of Australasian spider flies (Diptera, Acroceridae) with a revision of Panops Lamarck
Source: Zookeys. 2012 Mar 1;(172):7–75. doi: 10.3897/zookeys.172.1889 (PMC3307363; doi:10.3897/zookeys.172.1889)
Supplement: XML Treatment for Leucopsina [file zookeys.172.1889-treatment3.xml]

<!DOCTYPE tp:taxon-treatment
  PUBLIC "-//TaxonX//DTD Taxonomic Treatment Publishing DTD v0 20100105//EN" "tax-treatment-NSO.dtd">
<tp:taxon-treatment xmlns:tp="http://www.plazi.org/taxpub"><tp:treatment-meta><mixed-citation publication-type="journal"><person-group><name><surname>Winterton</surname><given-names>Shaun L.</given-names></name></person-group><article-title>Review of Australasian spider flies (Diptera, Acroceridae) with a revision of 
                    <italic>Panops</italic> Lamarck
                </article-title><source>Zookeys</source><day>1</day><month>3</month><year>2012</year><volume>2012</volume><issue>172</issue><fpage>7</fpage><lpage>75</lpage><pub-id pub-id-type="doi">10.3897/zookeys.172.1889</pub-id></mixed-citation></tp:treatment-meta><tp:nomenclature><tp:taxon-name>
                            <tp:taxon-name-part taxon-name-part-type="genus">Leucopsina</tp:taxon-name-part>
                        <object-id xmlns:xlink="http://www.w3.org/1999/xlink" xlink:type="simple">http://species-id.net/wiki/Leucopsina</object-id>
                        </tp:taxon-name><tp:taxon-authority>Westwood, 1876</tp:taxon-authority><xref ref-type="fig" rid="F2">Figs 2B</xref><xref ref-type="fig" rid="F7">7</xref><xref ref-type="fig" rid="F8"/><xref ref-type="fig" rid="F9"/><xref ref-type="fig" rid="F10"/><xref ref-type="fig" rid="F11">–11</xref><tp:nomenclature-citation-list><tp:nomenclature-citation><tp:taxon-name>Leucopsina</tp:taxon-name><comment> Westwood, 1876: 510 – <xref ref-type="bibr" rid="B2">Bigot 1890</xref>: 314, 315; <xref ref-type="bibr" rid="B10">Hardy 1921</xref>: 78; <xref ref-type="bibr" rid="B34">Paramonov 1957</xref>: 524; <xref ref-type="bibr" rid="B30">Neboiss 1971</xref>: 219; <xref ref-type="bibr" rid="B45">Schlinger and Jefferies 1989</xref>: 375. Type species: <italic><tp:taxon-name>Leucopsina odyneroides</tp:taxon-name></italic> Westwood, 1876 by monotypy.</comment></tp:nomenclature-citation></tp:nomenclature-citation-list></tp:nomenclature><tp:treatment-sec sec-type="Diagnosis"><title>Diagnosis.</title><p>Body length: 9.0 mm [male], 12.0 mm [female]. Colouration black and yellow [wasp mimic]; head slightly smaller than thorax width, shape hemispherical; postocular ridge and occiput rounded; three ocelli, anterior ocellus reduced in size (female) or absent (male); posterior margin of eye emarginate; eye apilose; position of antennae on head adjacent to ocellar tubercle; male frons width above antennal base not contiguous, eyes contiguous below antennal base; palpus present; proboscis greater than head length; flagellum shape elongate, cylindrical; apex lacking terminal setae; scapes separate; subscutellum enlarged; tibial spines present; pulvilli present; wing markings present (infuscate anteriorly); costa circumambient (weaker along anal margin); costal margin straight; humeral crossvein present; radial veins straight; R<sub>1</sub> not inflated distally; pterostigma and cell r<sub>1</sub> membranous, not ribbed; R<sub>2+3 </sub>present; R<sub>4+5 </sub>originating separately from cell r<sub>4+5 </sub>(or at same point); cell r<sub>4+5 </sub>bisected by 2r-m, basal cell narrow elongate, closed; 2r-m joining M<sub>1</sub> to R<sub>5</sub>; R<sub>4 </sub> <!--PageBreak-->with spur vein; medial vein compliment: M<sub>1</sub>, M<sub>2</sub> and M<sub>3 </sub>present (M<sub>3</sub> fused with CuA<sub>1</sub>); discal cell closed completely; medial veins reaching wing margin; cell m<sub>3</sub> present; CuA<sub>1</sub> joining M<sub>3, </sub>petiolate to margin; CuA<sub>2</sub> fused to A<sub>1</sub> before wing margin, petiolate; wing microtrichia absent;<!--PageBreak--> anal lobe well-developed; alula weakly developed; abdominal tergites smooth, rounded, tergites raised along posterior margins; abdomen constricted anteriorly.</p><fig id="F7" position="float" orientation="portrait"><label>Figure 7.</label><caption><p> <italic><tp:taxon-name>Leucopsina odyneroides</tp:taxon-name></italic> Westwood, male, lateral view [700421]. Body length = 9.0 mm.</p></caption><graphic xmlns:xlink="http://www.w3.org/1999/xlink" xlink:href="ZooKeys-172-007-g007.jpg" position="float" orientation="portrait" xlink:type="simple"/></fig><fig id="F8" position="float" orientation="portrait"><label>Figure 8.</label><caption><p> <italic><tp:taxon-name>Leucopsina odyneroides</tp:taxon-name></italic> Westwood, male, dorsal view [700423]. Body length = 9.0 mm.</p></caption><graphic xmlns:xlink="http://www.w3.org/1999/xlink" xlink:href="ZooKeys-172-007-g008.jpg" position="float" orientation="portrait" xlink:type="simple"/></fig><fig id="F9" position="float" orientation="portrait"><label>Figure 9.</label><caption><p> <italic><tp:taxon-name>Leucopsina odyneroides</tp:taxon-name></italic> Westwood, male, anterior view [700426]. Body length = 9.0 mm.</p></caption><graphic xmlns:xlink="http://www.w3.org/1999/xlink" xlink:href="ZooKeys-172-007-g009.jpg" position="float" orientation="portrait" xlink:type="simple"/></fig><fig id="F10" position="float" orientation="portrait"><label>Figure 10.</label><caption><p> <italic><tp:taxon-name>Leucopsina odyneroides</tp:taxon-name></italic> Westwood, female, lateral view [700436]. Body length = 12.0 mm.</p></caption><graphic xmlns:xlink="http://www.w3.org/1999/xlink" xlink:href="ZooKeys-172-007-g010.jpg" position="float" orientation="portrait" xlink:type="simple"/></fig><fig id="F11" position="float" orientation="portrait"><label>Figure 11.</label><caption><p> <italic><tp:taxon-name>Leucopsina odyneroides</tp:taxon-name></italic> Westwood, female, dorsal view [700447]. Body length = 12.0 mm.</p></caption><graphic xmlns:xlink="http://www.w3.org/1999/xlink" xlink:href="ZooKeys-172-007-g011.jpg" position="float" orientation="portrait" xlink:type="simple"/></fig></tp:treatment-sec><tp:treatment-sec sec-type="Included species"><title>Included species.</title><p><italic><tp:taxon-name>Leucopsina burnsi</tp:taxon-name></italic> (Paramonov, 1957); <italic><tp:taxon-name>Leucopsina odyneroides</tp:taxon-name></italic> Westwood, 1876.</p></tp:treatment-sec><tp:treatment-sec sec-type="Comments"><title>Comments.</title><p><italic><tp:taxon-name>Leucopsina</tp:taxon-name></italic> is an endemic Australian genus of contrastingly coloured yellow and black flies, with distinct sexual dimorphism between males and females; male having more pronounced constriction of the abdomen anteriorly. The body colouration, darkening of the costal wing margin and abdominal waist allows members of this genus to be convincing wasp mimics (<xref ref-type="bibr" rid="B30">Neboiss 1971</xref>). <italic><tp:taxon-name>Leucopsina</tp:taxon-name></italic> can be differentiated from all other acrocerid genera by the wasp mimicking habitus, elongate cylindrical flagellum, apilose eyes and elongate mouthparts. <xref ref-type="bibr" rid="B30">Neboiss (1971)</xref> provides a key to species of this genus. <italic><tp:taxon-name>Leucopsina burnsi</tp:taxon-name></italic> was originally described as a variety of <italic><tp:taxon-name>Panops flavipes</tp:taxon-name></italic> (=<italic><tp:taxon-name>Mesophysa flavipes</tp:taxon-name></italic> Latreille, 1811) but subsequently transferred to <italic><tp:taxon-name>Leucopsina</tp:taxon-name></italic> and thoroughly differentiated from <italic><tp:taxon-name>Leucopsina odyneroides</tp:taxon-name></italic> by <xref ref-type="bibr" rid="B30">Neboiss (1971)</xref>.</p></tp:treatment-sec><tp:treatment-sec><!--Section generated to contain objects referenced in tp:taxon-treatment.--><fig id="F2" position="float" orientation="portrait"><label>Figure 2.</label><caption><p> <tp:taxon-name>Acroceridae</tp:taxon-name> wings. <tp:taxon-name>Panopinae</tp:taxon-name>: <bold>A</bold> <italic><tp:taxon-name>Apsona muscaria</tp:taxon-name></italic> Westwood <bold>B</bold> <italic><tp:taxon-name>Leucopsina odyneroides</tp:taxon-name></italic> Westwood <bold>C</bold> <italic><tp:taxon-name>Mesophysa tenaria</tp:taxon-name></italic> Neboiss <bold>D</bold> <italic><tp:taxon-name>Panops jade</tp:taxon-name></italic> sp. n. Scale line = 0.2 mm.</p></caption><graphic xmlns:xlink="http://www.w3.org/1999/xlink" xlink:href="ZooKeys-172-007-g002.jpg" position="float" orientation="portrait" xlink:type="simple"/></fig></tp:treatment-sec><ref-list><ref id="B2"><mixed-citation xmlns:xlink="http://www.w3.org/1999/xlink" xlink:type="simple"><person-group><name name-style="western"><surname>Bigot</surname><given-names>JMF</given-names></name></person-group> (<year>1890</year>)<article-title> Dipteres nouveaux ou peu connus. 35e partie (1). XLIII: Cyrtidi (J. Bigot). Ann. Soc. Ent. Fr.</article-title><volume>9</volume>: <fpage>313</fpage>-<lpage>320</lpage>.</mixed-citation></ref><ref id="B10"><mixed-citation xmlns:xlink="http://www.w3.org/1999/xlink" xlink:type="simple"><person-group><name name-style="western"><surname>Hardy</surname><given-names>GH</given-names></name></person-group> (<year>1921</year>)<source> Australian Bombyliidae and Cyrtidae. Pap. Proc. R. Soc. Tasmania 1921, 41–83.</source></mixed-citation></ref><ref id="B34"><mixed-citation xmlns:xlink="http://www.w3.org/1999/xlink" xlink:type="simple"><person-group><name name-style="western"><surname>Paramonov</surname><given-names>SJ</given-names></name></person-group> (<year>1957</year>)<article-title> A Review of the Australian Acroceridae (Diptera).</article-title><source>Australian Journal of Zoology </source><volume>5</volume>: <fpage>521</fpage>-<lpage>546</lpage>. doi: <ext-link ext-link-type="uri" xlink:href="http://dx.doi.org/10.1071/ZO9570521" xlink:type="simple">10.1071/ZO9570521</ext-link></mixed-citation></ref><ref id="B30"><mixed-citation xmlns:xlink="http://www.w3.org/1999/xlink" xlink:type="simple"><person-group><name name-style="western"><surname>Neboiss</surname><given-names>A</given-names></name></person-group> (<year>1971</year>)<article-title> Australian Panopinae (Diptera: Acroceridae).</article-title><source>Journal of the Australian Entomological Society </source><volume>10</volume>: <fpage>205</fpage>-<lpage>222</lpage>. doi: <ext-link ext-link-type="uri" xlink:href="http://dx.doi.org/10.1111/j.1440-6055.1971.tb00031.x" xlink:type="simple">10.1111/j.1440-6055.1971.tb00031.x</ext-link></mixed-citation></ref><ref id="B45"><mixed-citation xmlns:xlink="http://www.w3.org/1999/xlink" xlink:type="simple"><person-group><name name-style="western"><surname>Schlinger</surname><given-names>EI</given-names></name><name name-style="western"><surname>Jefferies</surname><given-names>MG</given-names></name></person-group> (<year>1989</year>)<article-title> Family Acroceridae.</article-title> In: <person-group><name name-style="western"><surname>Evenhuis</surname><given-names>NL</given-names></name></person-group> (<role>Ed</role>). <issue-title> Catalog of Diptera of the Australasian and Oceanian regions. Bishop Museum Special Publication.</issue-title><source>Bishop Museum Press,</source><volume>86</volume>: <fpage>375</fpage>-<lpage>37</lpage>.</mixed-citation></ref></ref-list></tp:taxon-treatment>
