# Supplementary material for: Review of Australasian spider flies (Diptera, Acroceridae) with a revision of Panops Lamarck
Source: Zookeys. 2012 Mar 1;(172):7–75. doi: 10.3897/zookeys.172.1889 (PMC3307363; doi:10.3897/zookeys.172.1889)
Supplement: XML Treatment for Mesophysa [file zookeys.172.1889-treatment4.xml]

<!DOCTYPE tp:taxon-treatment
  PUBLIC "-//TaxonX//DTD Taxonomic Treatment Publishing DTD v0 20100105//EN" "tax-treatment-NSO.dtd">
<tp:taxon-treatment xmlns:tp="http://www.plazi.org/taxpub"><tp:treatment-meta><mixed-citation publication-type="journal"><person-group><name><surname>Winterton</surname><given-names>Shaun L.</given-names></name></person-group><article-title>Review of Australasian spider flies (Diptera, Acroceridae) with a revision of 
                    <italic>Panops</italic> Lamarck
                </article-title><source>Zookeys</source><day>1</day><month>3</month><year>2012</year><volume>2012</volume><issue>172</issue><fpage>7</fpage><lpage>75</lpage><pub-id pub-id-type="doi">10.3897/zookeys.172.1889</pub-id></mixed-citation></tp:treatment-meta><tp:nomenclature><tp:taxon-name>
                            <tp:taxon-name-part taxon-name-part-type="genus">Mesophysa</tp:taxon-name-part>
                        <object-id xmlns:xlink="http://www.w3.org/1999/xlink" xlink:type="simple">http://species-id.net/wiki/Mesophysa</object-id>
                        </tp:taxon-name><tp:taxon-authority>Macquart</tp:taxon-authority><xref ref-type="fig" rid="F2">Figs 2C</xref><xref ref-type="fig" rid="F12">12</xref><xref ref-type="fig" rid="F13"/><xref ref-type="fig" rid="F14"/><xref ref-type="fig" rid="F15"/><xref ref-type="fig" rid="F16">–16</xref><tp:nomenclature-citation-list><tp:nomenclature-citation><tp:taxon-name>Mesophysa</tp:taxon-name><comment> Macquart, 1838: 166 – <xref ref-type="bibr" rid="B3">Blanchard 1840</xref>: 584; <xref ref-type="bibr" rid="B48">Westwood 1876</xref>: 517; <xref ref-type="bibr" rid="B4">Brunetti 1926</xref>: 580; <xref ref-type="bibr" rid="B5">Edwards 1930</xref>: 193; <xref ref-type="bibr" rid="B30">Neboiss 1971</xref>: 214; <xref ref-type="bibr" rid="B45">Schlinger and Jefferies 1989</xref>: 376. Type species: <italic><tp:taxon-name>Mesophysa scapularis</tp:taxon-name></italic> Macquart, 1838 by subsequent designation of <xref ref-type="bibr" rid="B4">Brunetti 1926</xref>: 580 [= <italic><tp:taxon-name>Panops flavipes</tp:taxon-name></italic> Latreille, 1811].</comment></tp:nomenclature-citation></tp:nomenclature-citation-list></tp:nomenclature><tp:treatment-sec sec-type="Diagnosis"><title>Diagnosis.</title><p>Body length: 8.0–10.0 mm [male], 9.0–11 mm [female]. Colouration non-metallic, usually matte greenish hue; head size slightly smaller than thorax width; shape hemispherical; postocular ridge and occiput rounded; three ocelli; posterior margin of eye emarginate; eye apilose; antennae positioned on head adjacent to ocellar tubercle; eyes not contiguous above antennal base, contiguous below antennal base; palpus present; proboscis greater than head length; flagellum shape elongate, cylindrical (flattened), truncated apically [more pronounced in male]; scapes separate; flagellum apex lacking terminal setae; subscutellum not enlarged, barely visible; tibial spines present; pulvilli present; wing infuscate, markings present; costa circumambient (weaker along anal margin); costal margin straight apically; humeral crossvein present; radial veins straight; R<sub>1</sub> not inflated distally; pterostigma and cell r<sub>1</sub> membranous, not ribbed; R<sub>2+3 </sub>present; R<sub>4+5 </sub>originating separately from cell r<sub>4+5</sub>; cell r<sub>4+5 </sub>bisected by 2r-m, basal cell narrow elongate, closed; 2r-m, joining M<sub>1</sub> to R<sub>5</sub>; R<sub>4</sub> with spur vein; medial vein compliment with M<sub>1</sub>, M<sub>2</sub> and M<sub>3</sub> present (M<sub>3</sub> fused with CuA<sub>1</sub>); discal cell closed completely; medial veins reaching wing margin; cell m<sub>3</sub> present; CuA<sub>1</sub> joining M<sub>3</sub>, petiolate to margin; CuA<sub>2</sub> fused to A<sub>1</sub> before wing margin, petiolate to margin; wing microtrichia absent; anal lobe well developed; alula well developed;<!--PageBreak--> abdominal tergites smooth, rounded; abdomen shape rounded, cylindrical, similar width to thorax or constricted anteriorly (male), tergites raised along posterior margins.</p><fig id="F12" position="float" orientation="portrait"><label>Figure 12.</label><caption><p> <italic><tp:taxon-name>Mesophysa tenaria</tp:taxon-name></italic> Neboiss, male, lateral view [700448]. Body length = 10.0 mm. </p></caption><graphic xmlns:xlink="http://www.w3.org/1999/xlink" xlink:href="ZooKeys-172-007-g012.jpg" position="float" orientation="portrait" xlink:type="simple"/></fig><fig id="F13" position="float" orientation="portrait"><label>Figure 13.</label><caption><p> <italic><tp:taxon-name>Mesophysa tenaria</tp:taxon-name></italic> Neboiss, male, oblique view [700450]. Body length = 10.0 mm.</p></caption><graphic xmlns:xlink="http://www.w3.org/1999/xlink" xlink:href="ZooKeys-172-007-g013.jpg" position="float" orientation="portrait" xlink:type="simple"/></fig><fig id="F14" position="float" orientation="portrait"><label>Figure 14.</label><caption><p> <italic><tp:taxon-name>Mesophysa tenaria</tp:taxon-name></italic> Neboiss, male, anterior view [700452]. Body length = 10.0 mm.</p></caption><graphic xmlns:xlink="http://www.w3.org/1999/xlink" xlink:href="ZooKeys-172-007-g014.jpg" position="float" orientation="portrait" xlink:type="simple"/></fig><fig id="F15" position="float" orientation="portrait"><label>Figure 15.</label><caption><p> <italic><tp:taxon-name>Mesophysa tenaria</tp:taxon-name></italic> Neboiss, female, lateral view [700453]. Body length = 11.0 mm.</p></caption><graphic xmlns:xlink="http://www.w3.org/1999/xlink" xlink:href="ZooKeys-172-007-g015.jpg" position="float" orientation="portrait" xlink:type="simple"/></fig><fig id="F16" position="float" orientation="portrait"><label>Figure 16.</label><caption><p> <italic><tp:taxon-name>Mesophysa tenaria</tp:taxon-name></italic> Neboiss, female, oblique view [700454]. Body length = 11.0 mm.</p></caption><graphic xmlns:xlink="http://www.w3.org/1999/xlink" xlink:href="ZooKeys-172-007-g016.jpg" position="float" orientation="portrait" xlink:type="simple"/></fig></tp:treatment-sec><tp:treatment-sec sec-type="Included species"><title>Included species.</title><p> <italic><tp:taxon-name>Mesophysa flavipes</tp:taxon-name></italic> (Latreille, 1811); <italic><tp:taxon-name>Mesophysa ilzei</tp:taxon-name></italic> Neboiss, 1971; <italic><tp:taxon-name>Mesophysa tenaria</tp:taxon-name></italic> Neboiss, 1971; <italic><tp:taxon-name>Mesophysa ultima</tp:taxon-name></italic> Neboiss, 1971.</p></tp:treatment-sec><tp:treatment-sec sec-type="Comments"><title>Comments.</title><p><italic><tp:taxon-name>Mesophysa</tp:taxon-name></italic> is an endemic eastern Australian genus closely related to <italic><tp:taxon-name>Leucopsina</tp:taxon-name></italic>. They share a similar habitus with narrowing of the abdomen anteriorly (more pronounced in <italic><tp:taxon-name>Leucopsina</tp:taxon-name></italic>), apilose eyes, infuscate wings and flagellum shape, as well as the crossvein 2r-m joining to R<sub>5 </sub>rather than to the stem R<sub>4+5</sub>. This genus can be differentiated from <italic><tp:taxon-name>Leucopsina</tp:taxon-name></italic> by the lack of black and yellow markings. <italic><tp:taxon-name>Mesophysa</tp:taxon-name></italic> has been considered a synonym of <italic><tp:taxon-name>Panops</tp:taxon-name></italic> by some authors (<xref ref-type="bibr" rid="B6">Erichson 1840</xref>; <xref ref-type="bibr" rid="B15">Kertész 1909</xref>; <xref ref-type="bibr" rid="B5">Edwards 1930</xref>; <xref ref-type="bibr" rid="B11">Hardy 1946</xref>; <xref ref-type="bibr" rid="B34">Paramonov 1957</xref>) and treated as separate genera by others (e.g. <xref ref-type="bibr" rid="B4">Brunetti 1926</xref>; <xref ref-type="bibr" rid="B30">Neboiss 1971</xref>). This was complicated by an incorrect synonymy of <italic><tp:taxon-name>Panops</tp:taxon-name></italic> with the distantly related South American genus <italic><tp:taxon-name>Lasia</tp:taxon-name></italic> Wiedemann, 1824 by <xref ref-type="bibr" rid="B15">Kertész (1909)</xref> (see discussion in <xref ref-type="bibr" rid="B30">Neboiss 1971</xref>). <xref ref-type="bibr" rid="B30">Neboiss (1971)</xref> provides a key to species of this genus.</p></tp:treatment-sec><tp:treatment-sec><!--Section generated to contain objects referenced in tp:taxon-treatment.--><fig id="F2" position="float" orientation="portrait"><label>Figure 2.</label><caption><p> <tp:taxon-name>Acroceridae</tp:taxon-name> wings. <tp:taxon-name>Panopinae</tp:taxon-name>: <bold>A</bold> <italic><tp:taxon-name>Apsona muscaria</tp:taxon-name></italic> Westwood <bold>B</bold> <italic><tp:taxon-name>Leucopsina odyneroides</tp:taxon-name></italic> Westwood <bold>C</bold> <italic><tp:taxon-name>Mesophysa tenaria</tp:taxon-name></italic> Neboiss <bold>D</bold> <italic><tp:taxon-name>Panops jade</tp:taxon-name></italic> sp. n. Scale line = 0.2 mm.</p></caption><graphic xmlns:xlink="http://www.w3.org/1999/xlink" xlink:href="ZooKeys-172-007-g002.jpg" position="float" orientation="portrait" xlink:type="simple"/></fig></tp:treatment-sec><ref-list><ref id="B3"><mixed-citation xmlns:xlink="http://www.w3.org/1999/xlink" xlink:type="simple"><person-group><name name-style="western"><surname>Blanchard</surname><given-names>CE</given-names></name></person-group> (<year>1840</year>)<source> Histoire naturelle des insectes. Orthoptères, névroptères, hémiptères, hyménoptères, lépidoptères et diptères. Vol. 3, 672 pp., 67 pls. In: Laporte FL de. Histoire naturelle des animaux articulés. Paris. [Acroceridae, p. 584]</source></mixed-citation></ref><ref id="B48"><mixed-citation xmlns:xlink="http://www.w3.org/1999/xlink" xlink:type="simple"><person-group><name name-style="western"><surname>Westwood</surname><given-names>JO</given-names></name></person-group> (<year>1876</year>)<source> Notae Dipterologicae. No. 3. – Descriptions of new genera and species of the family Acroceridae. Trans. Ent. Soc. London 1876, 507–518.</source></mixed-citation></ref><ref id="B4"><mixed-citation xmlns:xlink="http://www.w3.org/1999/xlink" xlink:type="simple"><person-group><name name-style="western"><surname>Brunetti</surname><given-names>E</given-names></name></person-group> (<year>1926</year>)<article-title> New and little-known Cyrtidae (Diptera). Ann. Mag. Nat. Hist.</article-title><volume>18</volume>: <fpage>561</fpage>-<lpage>606</lpage>. doi: <ext-link ext-link-type="uri" xlink:href="http://dx.doi.org/10.1080/00222932608633552" xlink:type="simple">10.1080/00222932608633552</ext-link></mixed-citation></ref><ref id="B5"><mixed-citation xmlns:xlink="http://www.w3.org/1999/xlink" xlink:type="simple"><person-group><name name-style="western"><surname>Edwards</surname><given-names>FW</given-names></name></person-group> (<year>1930</year>)<article-title> Bombyliidae, Nemenstrinidae, Cyrtidae. Dipt. Patagonia S.</article-title><source>Chile </source><volume>5</volume>: <fpage>166</fpage>-<lpage>197</lpage>.</mixed-citation></ref><ref id="B30"><mixed-citation xmlns:xlink="http://www.w3.org/1999/xlink" xlink:type="simple"><person-group><name name-style="western"><surname>Neboiss</surname><given-names>A</given-names></name></person-group> (<year>1971</year>)<article-title> Australian Panopinae (Diptera: Acroceridae).</article-title><source>Journal of the Australian Entomological Society </source><volume>10</volume>: <fpage>205</fpage>-<lpage>222</lpage>. doi: <ext-link ext-link-type="uri" xlink:href="http://dx.doi.org/10.1111/j.1440-6055.1971.tb00031.x" xlink:type="simple">10.1111/j.1440-6055.1971.tb00031.x</ext-link></mixed-citation></ref><ref id="B45"><mixed-citation xmlns:xlink="http://www.w3.org/1999/xlink" xlink:type="simple"><person-group><name name-style="western"><surname>Schlinger</surname><given-names>EI</given-names></name><name name-style="western"><surname>Jefferies</surname><given-names>MG</given-names></name></person-group> (<year>1989</year>)<article-title> Family Acroceridae.</article-title> In: <person-group><name name-style="western"><surname>Evenhuis</surname><given-names>NL</given-names></name></person-group> (<role>Ed</role>). <issue-title> Catalog of Diptera of the Australasian and Oceanian regions. Bishop Museum Special Publication.</issue-title><source>Bishop Museum Press,</source><volume>86</volume>: <fpage>375</fpage>-<lpage>37</lpage>.</mixed-citation></ref><ref id="B6"><mixed-citation xmlns:xlink="http://www.w3.org/1999/xlink" xlink:type="simple"><person-group><name name-style="western"><surname>Erichson</surname><given-names>WF</given-names></name></person-group> (<year>1840</year>)<source> Die Henopier, Eine familie aus der Ordung der Dipteren, 135–180, pl. 1, Figs 7–10.</source></mixed-citation></ref><ref id="B15"><mixed-citation xmlns:xlink="http://www.w3.org/1999/xlink" xlink:type="simple"><person-group><name name-style="western"><surname>Kertész</surname><given-names>K</given-names></name></person-group> (<year>1909</year>)<source> Catalogus Dipterorum hucusque descriptorum. Vol. 4, Oncodidae, Nemestrinidae, Mydaidae, Apioceridae, Asilidae.</source><publisher-name>Museum Nationale Hungaricum</publisher-name>, <publisher-loc>Budapestini [=Budepest]</publisher-loc>, <lpage>349</lpage> pp.</mixed-citation></ref><ref id="B11"><mixed-citation xmlns:xlink="http://www.w3.org/1999/xlink" xlink:type="simple"><person-group><name name-style="western"><surname>Hardy</surname><given-names>GH</given-names></name></person-group> (<year>1946</year>)<article-title> Miscellaneous notes on Australian Diptera. XII. Cyrtidae, Dolichopodidae and Phoridae. Proc. Linn. Soc.</article-title><source>New South Wales </source><volume>71</volume>: <fpage>65</fpage>-<lpage>71</lpage>.</mixed-citation></ref><ref id="B34"><mixed-citation xmlns:xlink="http://www.w3.org/1999/xlink" xlink:type="simple"><person-group><name name-style="western"><surname>Paramonov</surname><given-names>SJ</given-names></name></person-group> (<year>1957</year>)<article-title> A Review of the Australian Acroceridae (Diptera).</article-title><source>Australian Journal of Zoology </source><volume>5</volume>: <fpage>521</fpage>-<lpage>546</lpage>. doi: <ext-link ext-link-type="uri" xlink:href="http://dx.doi.org/10.1071/ZO9570521" xlink:type="simple">10.1071/ZO9570521</ext-link></mixed-citation></ref></ref-list></tp:taxon-treatment>
