# Supplementary material for: Review of Australasian spider flies (Diptera, Acroceridae) with a revision of Panops Lamarck
Source: Zookeys. 2012 Mar 1;(172):7–75. doi: 10.3897/zookeys.172.1889 (PMC3307363; doi:10.3897/zookeys.172.1889)
Supplement: XML Treatment for Panops [file zookeys.172.1889-treatment5.xml]

<!DOCTYPE tp:taxon-treatment
  PUBLIC "-//TaxonX//DTD Taxonomic Treatment Publishing DTD v0 20100105//EN" "tax-treatment-NSO.dtd">
<tp:taxon-treatment xmlns:tp="http://www.plazi.org/taxpub"><tp:treatment-meta><mixed-citation publication-type="journal"><person-group><name><surname>Winterton</surname><given-names>Shaun L.</given-names></name></person-group><article-title>Review of Australasian spider flies (Diptera, Acroceridae) with a revision of 
                    <italic>Panops</italic> Lamarck
                </article-title><source>Zookeys</source><day>1</day><month>3</month><year>2012</year><volume>2012</volume><issue>172</issue><fpage>7</fpage><lpage>75</lpage><pub-id pub-id-type="doi">10.3897/zookeys.172.1889</pub-id></mixed-citation></tp:treatment-meta><tp:nomenclature><tp:taxon-name>
                            <tp:taxon-name-part taxon-name-part-type="genus">Panops</tp:taxon-name-part>
                        <object-id xmlns:xlink="http://www.w3.org/1999/xlink" xlink:type="simple">http://species-id.net/wiki/Panops</object-id>
                        </tp:taxon-name><tp:taxon-authority>Lamarck, 1804</tp:taxon-authority><xref ref-type="fig" rid="F1">Figs 1</xref><xref ref-type="fig" rid="F2">2D</xref><xref ref-type="fig" rid="F17">17</xref><xref ref-type="fig" rid="F18"/><xref ref-type="fig" rid="F19"/><xref ref-type="fig" rid="F20"/><xref ref-type="fig" rid="F21"/><xref ref-type="fig" rid="F22"/><xref ref-type="fig" rid="F23"/><xref ref-type="fig" rid="F24"/><xref ref-type="fig" rid="F25"/><xref ref-type="fig" rid="F26"/><xref ref-type="fig" rid="F27"/><xref ref-type="fig" rid="F28"/><xref ref-type="fig" rid="F29"/><xref ref-type="fig" rid="F30"/><xref ref-type="fig" rid="F31"/><xref ref-type="fig" rid="F32"/><xref ref-type="fig" rid="F33"/><xref ref-type="fig" rid="F34"/><xref ref-type="fig" rid="F35"/><xref ref-type="fig" rid="F36"/><xref ref-type="fig" rid="F37"/><xref ref-type="fig" rid="F38"/><xref ref-type="fig" rid="F39"/><xref ref-type="fig" rid="F40"/><xref ref-type="fig" rid="F41"/><xref ref-type="fig" rid="F42"/><xref ref-type="fig" rid="F43"/><xref ref-type="fig" rid="F44"/><xref ref-type="fig" rid="F45"/><xref ref-type="fig" rid="F46"/><xref ref-type="fig" rid="F47"/><xref ref-type="fig" rid="F47"/><xref ref-type="fig" rid="F48"/><xref ref-type="fig" rid="F49"/><xref ref-type="fig" rid="F50"/><xref ref-type="fig" rid="F51"/><xref ref-type="fig" rid="F52"/><xref ref-type="fig" rid="F53"/><xref ref-type="fig" rid="F54"/><xref ref-type="fig" rid="F55">–55</xref><tp:nomenclature-citation-list><tp:nomenclature-citation><tp:taxon-name>Panops</tp:taxon-name><comment> Lamarck, 1804: 263 – <xref ref-type="bibr" rid="B19">Latreille 1804</xref>: 191, <xref ref-type="bibr" rid="B21">1809</xref>: 316, <xref ref-type="bibr" rid="B22">1810</xref>: 392, 443, <xref ref-type="bibr" rid="B23">1811</xref>: 707, <xref ref-type="bibr" rid="B24">1816</xref>: 608, <xref ref-type="bibr" rid="B24">1825</xref>: 492, <xref ref-type="bibr" rid="B25">1829</xref>: 461; <xref ref-type="bibr" rid="B17">Lamarck 1812</xref>: 56; <xref ref-type="bibr" rid="B50">Wiedemann 1830</xref>: 18; <xref ref-type="bibr" rid="B26">Macquart 1838</xref>: 166; <xref ref-type="bibr" rid="B3">Blanchard 1840</xref>: 583; <xref ref-type="bibr" rid="B6">Erichson 1840</xref>: 140; <xref ref-type="bibr" rid="B47">Walker 1855</xref>: 332; <xref ref-type="bibr" rid="B38">Schiner 1868</xref>: 140; <xref ref-type="bibr" rid="B48">Westwood 1876</xref>: 509; <xref ref-type="bibr" rid="B2">Bigot 1890</xref>: 314; <xref ref-type="bibr" rid="B10">Hardy 1921</xref>: 76, <xref ref-type="bibr" rid="B11">1946</xref>: 66; <xref ref-type="bibr" rid="B4">Brunetti 1926</xref>: 580; <xref ref-type="bibr" rid="B34">Paramonov 1957</xref>: 525; <xref ref-type="bibr" rid="B30">Neboiss 1971</xref>: 208; <xref ref-type="bibr" rid="B45">Schlinger and Jefferies 1989</xref>: 376. Type species: <italic><tp:taxon-name>Panops baudini</tp:taxon-name></italic> Lamarck, 1804 by monotypy.</comment></tp:nomenclature-citation><tp:nomenclature-citation><tp:taxon-name>Epicerina</tp:taxon-name><comment> Macquart, 1850: 97 – <xref ref-type="bibr" rid="B2">Bigot 1890</xref>: 316. Synonymy in: <xref ref-type="bibr" rid="B10">Hardy 1921</xref>: 79; <xref ref-type="bibr" rid="B11">Hardy 1946</xref>: 66; <xref ref-type="bibr" rid="B34">Paramonov 1957</xref>: 521. Type species: <italic><tp:taxon-name>Epicerina nigricornis</tp:taxon-name></italic> Macquart, 1850 by original designation.</comment></tp:nomenclature-citation><tp:nomenclature-citation><tp:taxon-name>Neopanops</tp:taxon-name><comment> Schlinger, 1959: 157 – <xref ref-type="bibr" rid="B45">Schlinger and Jefferies 1989</xref>: 376. Type species: <italic><tp:taxon-name>Neopanops boharti</tp:taxon-name></italic>, Schlinger, 1959 by original designation. syn. n.</comment></tp:nomenclature-citation><tp:nomenclature-citation><tp:taxon-name>Panocalda</tp:taxon-name><comment> Neboiss, 1971: 212 – <xref ref-type="bibr" rid="B45">Schlinger and Jefferies 1989</xref>: 376. Type species: <italic><tp:taxon-name>Panocalda grossi</tp:taxon-name></italic>, Neboiss, 1971 by original designation. syn. n.</comment></tp:nomenclature-citation></tp:nomenclature-citation-list></tp:nomenclature><tp:treatment-sec sec-type="Diagnosis"><title>Diagnosis.</title><p> Body length: 8.0–12.5 mm [male], 9.5–14.5 mm [female]. Colouration non-metallic or metallic; head slightly smaller than thorax width, shape hemispherical; postocular ridge and occiput rounded; three ocelli, anterior ocellus reduced in size or absent; posterior margin of eye emarginate; eye apilose or pilose (sparse) (sometimes localized dorsally); position of antennae on head adjacent to ocellar tubercle; eyes not contiguous above antennal base, contiguous below antennal base; palpus present; proboscis length variable, less than or greater than head length; flagellum shape elongate<!--PageBreak-->, slightly tapered (female) or elongate, cylindrical (male); flagellum apex lacking terminal setae; scapes separate; subscutellum not enlarged, barely visible; tibial spines present; pulvilli present; wing hyaline, markings absent; costa circumambient (weaker along anal margin); costal margin at pterostigma straight; humeral crossvein present; R<sub>1</sub> not inflated distally; pterostigma and cell r<sub>1</sub> membranous, not ribbed; vein R<sub>2+3 </sub>present; R<sub>4</sub> and R<sub>5</sub> present as forked petiolate veins; radial veins straight towards wing apex, slightly angled anteriorly; cell r<sub>4+5 </sub>bisected by 2r-m, basal cell narrow elongate, closed; 2r-m joining M<sub>1</sub> to stem R<sub>4+5</sub>; R<sub>4 </sub>with or without spur vein; medial vein compliment with M<sub>1</sub>, M<sub>2</sub> and M<sub>3</sub> present; discal cell closed completely; medial veins reaching wing margin; cell m<sub>3</sub> present; CuA<sub>1</sub> joining M<sub>3</sub>, petiolate to wing margin; CuA<sub>2</sub> fused to A<sub>1</sub> before wing margin, petiolate to margin; wing microtrichia absent; anal lobe well developed; alula well developed; abdominal tergites smooth, rounded; abdomen shape greatly rounded, inflated (larger in female). Male genitalia (<xref ref-type="fig" rid="F17">Fig. 17</xref>) typical for <tp:taxon-name>Panopinae</tp:taxon-name> and varying little between species: gonostylus fused with gonocoxite and non-articulated, but with lightly sclerotized areas ventrally indicating flexion of gonostylus with gonocoxite; gonostylus as ventrally curved process with cup-like ventromedial surface; aedeagus consisting of flattened quadrangular, or cylindrical, parameral sheath with ventral rod-like structure with apical gonopore; ejaculatory apodeme poorly developed.</p><fig id="F17" position="float" orientation="portrait"><label>Figure 17.</label><caption><p> <italic><tp:taxon-name>Panops baudini</tp:taxon-name></italic> Lamarck. <bold>A</bold> male genitalia, lateral view <bold>B</bold> same, ventral view. Scale line = 0.2 mm. Abbreviations: <bold>c</bold> cercus; <bold>e</bold> epandrium; <bold>g</bold> gonocoxite; <bold>gs</bold> gonostylus; <bold>ps</bold> parameral sheath of aedeagus.</p></caption><graphic xmlns:xlink="http://www.w3.org/1999/xlink" xlink:href="ZooKeys-172-007-g017.jpg" position="float" orientation="portrait" xlink:type="simple"/></fig><!--PageBreak--></tp:treatment-sec><tp:treatment-sec sec-type="Included species"><title>Included species.</title><p><italic><tp:taxon-name>Panops aurum</tp:taxon-name></italic> sp. n.; <italic><tp:taxon-name>Panops austrae</tp:taxon-name></italic> Neboiss, 1971; <italic><tp:taxon-name>Panops baudini</tp:taxon-name></italic> Lamarck, 1804; <italic><tp:taxon-name>Panops boharti</tp:taxon-name></italic> (Schlinger, 1959) comb. n.; <italic><tp:taxon-name>Panops conspicuus</tp:taxon-name></italic> (Brunetti, 1926); <italic><tp:taxon-name>Panops danielsi</tp:taxon-name></italic> sp. n.; <italic><tp:taxon-name>Panops grossi</tp:taxon-name></italic> (<xref ref-type="bibr" rid="B30">Neboiss 1971</xref>) comb. n.; <italic><tp:taxon-name>Panops jade</tp:taxon-name></italic> sp. n.; <italic><tp:taxon-name>Panops schlingeri</tp:taxon-name></italic> sp. n.</p></tp:treatment-sec><tp:treatment-sec sec-type="Comments"><title>Comments.</title><p><italic><tp:taxon-name>Panops</tp:taxon-name></italic> is the type genus for the subfamily <tp:taxon-name>Panopinae</tp:taxon-name> and includes some large metallic coloured species. The genus is endemic to Australia and neighbouring Papua region of Indonesia. The original concept of the genus was expanded to include species from the New World by some authors, but these have subsequently been placed in the separate and distantly related genus <italic><tp:taxon-name>Lasia</tp:taxon-name></italic> Wiedemann, 1824 (e.g. <italic><tp:taxon-name>Lasia metallica</tp:taxon-name></italic> Rondani, 1863; <italic><tp:taxon-name>Lasia ocelliger</tp:taxon-name></italic> (Wiedemann, 1830)). <xref ref-type="bibr" rid="B1">Bequaert (1931)</xref> and later <xref ref-type="bibr" rid="B30">Neboiss (1971)</xref>, discuss the historically confused and intertwined generic concepts of <italic><tp:taxon-name>Lasia</tp:taxon-name></italic> and <italic><tp:taxon-name>Panops</tp:taxon-name></italic> (sometimes including <italic><tp:taxon-name>Mesophysa</tp:taxon-name></italic>) in previous treatments of the group by various authors. Based on a series of characters, it is clear that those Australasian species are placed in <italic><tp:taxon-name>Panops</tp:taxon-name></italic> or <italic><tp:taxon-name>Mesophysa</tp:taxon-name></italic>, while the New World species are placed in <italic><tp:taxon-name>Lasia</tp:taxon-name></italic>. In his description of <italic><tp:taxon-name>Neopanops</tp:taxon-name></italic>, <xref ref-type="bibr" rid="B39">Schlinger (1959)</xref> suggested that the genus was closely related to <italic><tp:taxon-name>Panops</tp:taxon-name></italic> and provided an extensive list of characters distinguishing the two. Similarly, <xref ref-type="bibr" rid="B30">Neboiss (1971)</xref> provided a list of characteristics to differentiate <italic><tp:taxon-name>Panocalda</tp:taxon-name></italic> from the closely related <italic><tp:taxon-name>Panops</tp:taxon-name></italic> and <italic><tp:taxon-name>Neopanops</tp:taxon-name></italic>. Both <xref ref-type="bibr" rid="B39">Schlinger (1959)</xref> and <xref ref-type="bibr" rid="B30">Neboiss (1971)</xref> distinguished their respective genera based on characters such as eye pilosity, length of proboscis,<!--PageBreak--> shape of ocellar tubercle, palpi length, head width, parafacial pilosity and wing length. With the inclusion of the four new species described here, and a critical re-examination of the characters used to differentiate <italic><tp:taxon-name>Neopanops</tp:taxon-name></italic> and <italic><tp:taxon-name>Panocalda</tp:taxon-name></italic> from <italic><tp:taxon-name>Panops</tp:taxon-name></italic>, it is clear that all of these characters are variable and that only one genus is warranted. Some species of <italic><tp:taxon-name>Panops</tp:taxon-name></italic> have pilose eyes, either uniformly sparse and minute (i.e. <italic><tp:taxon-name>Panops danielsi</tp:taxon-name></italic> sp. n., <italic><tp:taxon-name>Panops boharti</tp:taxon-name></italic> comb. n., <italic><tp:taxon-name>Panops baudini</tp:taxon-name></italic>) or localized (<italic><tp:taxon-name>Panops grossi</tp:taxon-name></italic> comb. n.), with the other species being apilose. In no species of <italic><tp:taxon-name>Panops</tp:taxon-name></italic> are the eyes uniformly dense pilose, as is found in most other panopine genera (e.g. <italic><tp:taxon-name>Apsona</tp:taxon-name></italic>, <italic><tp:taxon-name>Lasia</tp:taxon-name></italic>). This paucity of eye pilosity is shared with only a few other genera, including the Australian <italic><tp:taxon-name>Leucopsina</tp:taxon-name></italic> and <italic><tp:taxon-name>Mesophysa</tp:taxon-name></italic>, as well as the highly derived genus <italic><tp:taxon-name>Corononcodes</tp:taxon-name></italic> Speiser, 1920 from the Palaearctic and Afrotropical regions. Proboscis length is a frequently used character in acrocerid taxonomy, but in <italic><tp:taxon-name>Panops</tp:taxon-name></italic> the length is dramatically variable, with a proboscis much shorter than the head height in some species (e.g. <italic><tp:taxon-name>Panops jade</tp:taxon-name></italic> sp. n., <italic><tp:taxon-name>Panops schlingeri</tp:taxon-name></italic> sp. n., <italic><tp:taxon-name>Panops boharti</tp:taxon-name></italic> comb. n.) while the rest have a proboscis longer than the head height. <italic><tp:taxon-name>Panops</tp:taxon-name></italic> is a variable genus, but can be differentiated from all other <tp:taxon-name>Panopinae</tp:taxon-name> based on the diagnosis above, and specifically from all other genera in the Australasian region based on tibial spines being present (<italic>cf.</italic> <italic><tp:taxon-name>Apsona</tp:taxon-name></italic>) and wing crossvein 2r-m joining to R<sub>4+5 </sub>(<italic>cf.</italic> <italic><tp:taxon-name>Leucopsina</tp:taxon-name></italic>, <italic><tp:taxon-name>Mesophysa</tp:taxon-name></italic>). Like most acrocerids, species of <italic><tp:taxon-name>Panops</tp:taxon-name></italic> display distinct sexual dimorphism with males often have slightly<!--PageBreak--> smaller body size and larger antennae than females. Many Old World panopine genera (e.g. <italic><tp:taxon-name>Apsona</tp:taxon-name></italic>, <italic><tp:taxon-name>Panops</tp:taxon-name></italic>, <italic><tp:taxon-name>Rhysogaster</tp:taxon-name></italic> Aldrich, 1927) have a distinctive unidirectional arrangement of the pile on the head and thorax, giving the individual a dramatic change in appearance when viewed head on (e.g. <xref ref-type="fig" rid="F20">Figs 20</xref>, <xref ref-type="fig" rid="F23">23</xref>, <xref ref-type="fig" rid="F40">40</xref>); the biological significance of this is unknown.</p></tp:treatment-sec><tp:treatment-sec sec-type="Key to Panops species"><title>Key to <italic><tp:taxon-name>Panops</tp:taxon-name></italic> species.</title><p><italic><tp:taxon-name>Panops baudini</tp:taxon-name></italic> keys to two couplets as the eye pilosity is extremely minute in some individuals and may be overlooked. Females are unknown for <italic><tp:taxon-name>Panops boharti</tp:taxon-name></italic> comb. n. and <italic><tp:taxon-name>Panops aurum</tp:taxon-name></italic> sp. n., whilst males are unknown for <italic><tp:taxon-name>Panops schlingeri</tp:taxon-name></italic> sp. n.</p><table-wrap content-type="key" position="anchor" orientation="portrait"><table><tbody><tr><td rowspan="1" colspan="1">1</td><td rowspan="1" colspan="1">Eye sparsely pilose (<xref ref-type="fig" rid="F39">Fig. 39</xref>) or pilosity localized dorsally (<xref ref-type="fig" rid="F44">Fig. 44</xref>)</td><td rowspan="1" colspan="1">2</td></tr><tr><td rowspan="1" colspan="1">–</td><td rowspan="1" colspan="1">Eye completely apilose (<xref ref-type="fig" rid="F18">Fig. 18</xref>)</td><td rowspan="1" colspan="1">5</td></tr><tr><td rowspan="1" colspan="1">2</td><td rowspan="1" colspan="1">Proboscis elongate, length greater than head height (<xref ref-type="fig" rid="F18">Fig. 18</xref>)</td><td rowspan="1" colspan="1">3</td></tr><tr><td rowspan="1" colspan="1">–</td><td rowspan="1" colspan="1">Proboscis very short, hardly projecting from oral cavity, shorter than head height (<xref ref-type="fig" rid="F44">Figs 44</xref>, <xref ref-type="fig" rid="F50">50</xref>)</td><td rowspan="1" colspan="1">4</td></tr><tr><td rowspan="1" colspan="1">3</td><td rowspan="1" colspan="1">Postpronotal lobe dark, concolourous with rest of pleuron (widely distributed in Australia) (<xref ref-type="fig" rid="F25">Figs 25</xref><xref ref-type="fig" rid="F26"/><xref ref-type="fig" rid="F27"/><xref ref-type="fig" rid="F28"/><xref ref-type="fig" rid="F29"/><xref ref-type="fig" rid="F30">–30</xref>)</td><td rowspan="1" colspan="1"><italic><tp:taxon-name>Panops baudini</tp:taxon-name></italic> Lamarck,1804</td><!--PageBreak--></tr><tr><td rowspan="1" colspan="1">–</td><td rowspan="1" colspan="1">Postpronotal lobe yellow, pleuron greenish (Queensland) (<xref ref-type="fig" rid="F39">Figs 39</xref><xref ref-type="fig" rid="F40"/><xref ref-type="fig" rid="F41"/><xref ref-type="fig" rid="F42"/><xref ref-type="fig" rid="F43">–43</xref>)</td><td rowspan="1" colspan="1"><italic><tp:taxon-name>Panops danielsi</tp:taxon-name></italic> sp. n.</td></tr><tr><td rowspan="1" colspan="1">4</td><td rowspan="1" colspan="1">Eye extending posteriorly beyond widest part of head; eye with sparse, minute pile of uniform length across eye (length subequal to width of lateral ocellus); ocellar tubercle not touching margin of eye; palpus as long or longer than proboscis (Papua) (<xref ref-type="fig" rid="F31">Figs 31</xref><xref ref-type="fig" rid="F32"/><xref ref-type="fig" rid="F33">–33</xref>)</td><td rowspan="1" colspan="1"><italic><tp:taxon-name>Panops boharti</tp:taxon-name></italic> (Schlinger, 1959), comb. n.</td></tr><tr><td rowspan="1" colspan="1">–</td><td rowspan="1" colspan="1">Eye not extending posteriorly beyond widest part of head; eye pilose on dorsal-lateral region only, pile denser and more elongate (length much greater than width of lateral ocellus); ocellar tubercle touching margin of eye; palpus half as long as proboscis (South Australia) (<xref ref-type="fig" rid="F44">Figs 44</xref><xref ref-type="fig" rid="F45"/><xref ref-type="fig" rid="F46"/><xref ref-type="fig" rid="F47">–47</xref>)</td><td rowspan="1" colspan="1"><italic><tp:taxon-name>Panops grossi</tp:taxon-name></italic> (Neboiss, 1971), comb. n.</td><!--PageBreak--></tr><tr><td rowspan="1" colspan="1">5</td><td rowspan="1" colspan="1">Proboscis short, hardly projecting from oral cavity</td><td rowspan="1" colspan="1">6</td></tr><tr><td rowspan="1" colspan="1">–</td><td rowspan="1" colspan="1">Proboscis elongate, length equal to, or greater than head height</td><td rowspan="1" colspan="1">7</td></tr><tr><td rowspan="1" colspan="1">6</td><td rowspan="1" colspan="1">Postpronotal lobes dark yellow; femora dark brown, rest of legs cream (Northern Territory) (<xref ref-type="fig" rid="F53">Figs 53</xref><xref ref-type="fig" rid="F54"/><xref ref-type="fig" rid="F55">–55</xref>)</td><td rowspan="1" colspan="1"><italic><tp:taxon-name>Panops schlingeri</tp:taxon-name></italic> sp. n.</td></tr><tr><td rowspan="1" colspan="1">–</td><td rowspan="1" colspan="1">Postpronotal lobes and legs dark, concolourous with rest of body (Queensland) (<xref ref-type="fig" rid="F48">Figs 48</xref><xref ref-type="fig" rid="F49"/><xref ref-type="fig" rid="F50"/><xref ref-type="fig" rid="F51"/><xref ref-type="fig" rid="F52">–52</xref>)</td><td rowspan="1" colspan="1"><italic><tp:taxon-name>Panops jade</tp:taxon-name></italic> sp. n.</td></tr><tr><td rowspan="1" colspan="1">7</td><td rowspan="1" colspan="1">Postpronotal lobes pale, contrasting with rest of thorax (<xref ref-type="fig" rid="F34">Figs 34</xref><xref ref-type="fig" rid="F35"/><xref ref-type="fig" rid="F36"/><xref ref-type="fig" rid="F37"/><xref ref-type="fig" rid="F38">–38</xref>)</td><td rowspan="1" colspan="1"><italic><tp:taxon-name>Panops conspicuus</tp:taxon-name></italic> (Brunetti, 1926)</td></tr><tr><td rowspan="1" colspan="1">–</td><td rowspan="1" colspan="1">Postpronotal lobes dark, concolourous with rest of thorax (<xref ref-type="fig" rid="F21">Figs 21</xref>, <xref ref-type="fig" rid="F28">28</xref>)</td><td rowspan="1" colspan="1">8</td><!--PageBreak--></tr><tr><td rowspan="1" colspan="1">8</td><td rowspan="1" colspan="1">Body metallic, thorax green, abdomen violet; margin of lower calypter relatively dark (<xref ref-type="fig" rid="F21">Figs 21</xref><xref ref-type="fig" rid="F22"/><xref ref-type="fig" rid="F23"/><xref ref-type="fig" rid="F24">–24</xref>) (Western Australia)</td><td rowspan="1" colspan="1"><italic><tp:taxon-name>Panops austrae</tp:taxon-name></italic> Neboiss, 1971</td></tr><tr><td rowspan="1" colspan="1">–</td><td rowspan="1" colspan="1">Thorax mostly glossy black, abdomen often with extensive red-brown to purple laterally; margin of lower calypter relatively pale (<xref ref-type="fig" rid="F19">Figs 19</xref>, <xref ref-type="fig" rid="F26">26</xref>)</td><td rowspan="1" colspan="1">9</td></tr><tr><td rowspan="1" colspan="1">9</td><td rowspan="1" colspan="1">Face above clypeus apilose; body covered with white setal pile; male distiphallus broad, spatulate (widely distributed in Australia) (<xref ref-type="fig" rid="F25">Figs 25</xref><xref ref-type="fig" rid="F26"/><xref ref-type="fig" rid="F27"/><xref ref-type="fig" rid="F28"/><xref ref-type="fig" rid="F29"/><xref ref-type="fig" rid="F30">–30</xref>)</td><td rowspan="1" colspan="1"><italic><tp:taxon-name>Panops baudini</tp:taxon-name></italic> Lamarck, 1804</td></tr><tr><td rowspan="1" colspan="1">–</td><td rowspan="1" colspan="1">Face above clypeus with gold setal fringe; body covered with yellow-gold setal pile; male distiphallus narrow (<xref ref-type="fig" rid="F18">Figs 18</xref><xref ref-type="fig" rid="F19"/><xref ref-type="fig" rid="F20">–20</xref>) (Western Australia)</td><td rowspan="1" colspan="1"><italic><tp:taxon-name>Panops aurum</tp:taxon-name></italic> sp. n.</td><!--PageBreak--></tr></tbody></table></table-wrap></tp:treatment-sec><tp:taxon-treatment><tp:treatment-meta><mixed-citation publication-type="journal"><person-group><name><surname>Winterton</surname><given-names>Shaun L.</given-names></name></person-group><article-title>Review of Australasian spider flies (Diptera, Acroceridae) with a revision of 
                    <italic>Panops</italic> Lamarck
                </article-title><source>Zookeys</source><day>1</day><month>3</month><year>2012</year><volume>2012</volume><issue>172</issue><fpage>7</fpage><lpage>75</lpage><pub-id pub-id-type="doi">10.3897/zookeys.172.1889</pub-id></mixed-citation></tp:treatment-meta><tp:nomenclature><tp:taxon-name>
                            <tp:taxon-name-part taxon-name-part-type="genus">Panops</tp:taxon-name-part>
                            <tp:taxon-name-part taxon-name-part-type="species">aurum</tp:taxon-name-part>
                        <object-id xmlns:xlink="http://www.w3.org/1999/xlink" xlink:type="simple">urn:lsid:zoobank.org:act:3864CACB-368C-4770-88E8-8346544EBED7</object-id>
                        <object-id xmlns:xlink="http://www.w3.org/1999/xlink" xlink:type="simple">http://species-id.net/wiki/Panops_aurum</object-id>
                        </tp:taxon-name><tp:taxon-status xmlns:xlink="http://www.w3.org/1999/xlink" xlink:type="simple">sp. n.</tp:taxon-status><xref ref-type="fig" rid="F18">Figs 18</xref><xref ref-type="fig" rid="F19"/><xref ref-type="fig" rid="F20">–20</xref></tp:nomenclature><tp:treatment-sec sec-type="Type material"><title>Type material. </title><p><bold>Holotype</bold> male, AUSTRALIA: <bold>Western Australia:</bold> Darlington, 450 ft., E.S. Ross, D.Q. Cavagnaro, 5.ix.1962 [-31.901, 116.081] (CAS).</p></tp:treatment-sec><tp:treatment-sec sec-type="Diagnosis"><title>Diagnosis.</title><p>Eye apilose; proboscis longer than head height; body non-metallic; antennae red-brown; parafacial with yellow marginal pile; postpronotal lobe concolourous with rest of thorax; legs dark yellow, femora brown-black.</p><!--PageBreak--></tp:treatment-sec><tp:treatment-sec sec-type="Description"><title>Description. </title><p>Body length: 11.0 mm (male). Headwitheye apilose; ocellar tubercle raised laterally; medial ocellus absent; occiput brown-black, occipital pile yellow, postocular ridge and gena overlain with grey pubescence; clypeus length equal to oral cavity, brown-black; palpus yellow; margin of oral cavity (parafacial) densely pilose (yellow); proboscis longer than head height; flagellum apex of uniform width, truncated apically, flagellum red-brown; scape and pedicel brown. Thorax with postpronotal lobe brown-black; scutum black, scutal vestiture dense yellow-gold pile; scutellum black; pleuron black; coxae black; femora brown-black, apices dark yellow; tibiae dark yellow; tarsi dark yellow; lower calypter white with dark yellow margin; wing hyaline, venation dark; vein R<sub>4</sub> without spur vein. Abdomen shape rounded globose, much larger than thorax, colour orange-red to yellow, dark markings anteriorly and medially, vestiture dense elongate pile, yellow anteriorly, brown posteriorly on tergites 2–5.</p><fig id="F18" position="float" orientation="portrait"><label>Figure 18.</label><caption><p><italic><tp:taxon-name>Panops aurum</tp:taxon-name></italic> sp. n., male, lateral view [700495]. Body length = 11.0 mm.</p></caption><graphic xmlns:xlink="http://www.w3.org/1999/xlink" xlink:href="ZooKeys-172-007-g018.jpg" position="float" orientation="portrait" xlink:type="simple"/></fig><fig id="F19" position="float" orientation="portrait"><label>Figure 19.</label><caption><p><italic><tp:taxon-name>Panops aurum</tp:taxon-name></italic> sp. n., male, dorsal view [700496]. Body length = 11.0 mm.</p></caption><graphic xmlns:xlink="http://www.w3.org/1999/xlink" xlink:href="ZooKeys-172-007-g019.jpg" position="float" orientation="portrait" xlink:type="simple"/></fig><fig id="F20" position="float" orientation="portrait"><label>Figure 20.</label><caption><p><italic><tp:taxon-name>Panops aurum</tp:taxon-name></italic> sp. n., male, anterior view [700497]. Body length = 11.0 mm.</p></caption><graphic xmlns:xlink="http://www.w3.org/1999/xlink" xlink:href="ZooKeys-172-007-g020.jpg" position="float" orientation="portrait" xlink:type="simple"/></fig></tp:treatment-sec><tp:treatment-sec sec-type="Etymology"><title>Etymology.</title><p>The specific epithet is derived from the Latin, <italic>aurum</italic> – gold; referring to the distinctive golden setal pile on the head and thorax.</p></tp:treatment-sec><tp:treatment-sec sec-type="Comments"><title>Comments.</title><p><italic><tp:taxon-name>Panops aurum</tp:taxon-name></italic> sp. n. is known only from a single male specimen from Western Australia. The fringing yellow setae around the oral cavity and yellow pile on the thorax are distinctive for the species.</p><!--PageBreak--></tp:treatment-sec></tp:taxon-treatment><tp:taxon-treatment><tp:treatment-meta><mixed-citation publication-type="journal"><person-group><name><surname>Winterton</surname><given-names>Shaun L.</given-names></name></person-group><article-title>Review of Australasian spider flies (Diptera, Acroceridae) with a revision of 
                    <italic>Panops</italic> Lamarck
                </article-title><source>Zookeys</source><day>1</day><month>3</month><year>2012</year><volume>2012</volume><issue>172</issue><fpage>7</fpage><lpage>75</lpage><pub-id pub-id-type="doi">10.3897/zookeys.172.1889</pub-id></mixed-citation></tp:treatment-meta><tp:nomenclature><tp:taxon-name>
                            <tp:taxon-name-part taxon-name-part-type="genus">Panops</tp:taxon-name-part>
                            <tp:taxon-name-part taxon-name-part-type="species">austrae</tp:taxon-name-part>
                        <object-id xmlns:xlink="http://www.w3.org/1999/xlink" xlink:type="simple">http://species-id.net/wiki/Panops_austrae</object-id>
                        </tp:taxon-name><tp:taxon-authority>Neboiss, 1971</tp:taxon-authority><xref ref-type="fig" rid="F21">Figs 21</xref><xref ref-type="fig" rid="F22"/><xref ref-type="fig" rid="F23"/><xref ref-type="fig" rid="F24">–24</xref><tp:nomenclature-citation-list><tp:nomenclature-citation><tp:taxon-name>Panops austrae</tp:taxon-name><comment> Neboiss, 1971: 209 – <xref ref-type="bibr" rid="B45">Schlinger and Jefferies</xref> 1989: 376.</comment></tp:nomenclature-citation></tp:nomenclature-citation-list></tp:nomenclature><tp:treatment-sec sec-type="Type material examined"><title>Type material examined. </title><p><bold>Holotype</bold> female, AUSTRALIA: <bold>Northern Territory:</bold> nr. Mount Olga [-25.3, 130.73], C.A., Paul Genery, ix.1960, picked up dead in sand (Type- T.4177) (NMV).</p></tp:treatment-sec><tp:treatment-sec sec-type="Other material examined"><title>Other material examined.</title><p>AUSTRALIA: <bold>Western Australia:</bold> male, Wialki [-30.483, 118.117], R. P. McMillan, 12.x.1983 (WAM); male, W of Norseman, <italic><tp:taxon-name>Eucalyptus</tp:taxon-name></italic> woodland, dry gully to salt lake, Malaise trap, C. Lambkin et al., ANIC bulk sample 2184, 1-17.xi.2003 271m [-32.186, 121.721] (ANIC).</p></tp:treatment-sec><tp:treatment-sec sec-type="Diagnosis"><title>Diagnosis.</title><p>Eye apilose; proboscis equal to head height; body metallic green-blue; antennae yellow-brown; parafacial without marginal pile; postpronotal lobe concolourous with rest of thorax; legs black.</p></tp:treatment-sec><tp:treatment-sec sec-type="Description"><title>Redescription.</title><p>Body length: 8.0–10.0 mm (male), 14.5 mm (female). Head with eye apilose; ocellar tubercle relatively flat, medial ocellus present; occiput metallic green-blue, occipital pile dense, white; postocular ridge and gena overlain with grey pubescence;<!--PageBreak--> clypeus length equal to oral cavity, brown-black; palpus white or black; margin of oral cavity (parafacial) glabrous; proboscis equal or slightly longer than head height; flagellum dark yellow-orange, suffused with brown, apex in male tapered, narrow apically; scape and pedicel brown or dark yellow. Thorax postpronotal lobe green; scutum metallic green or metallic blue, scutal vestiture dense white pile; scutellum metallic blue-green; pleuron metallic green or metallic blue; coxae black with metallic blue iridescence; femora black; tibiae black or brown; tarsi black; lower calypter white, with brown margin; wing hyaline (male) or slightly infuscate (female), venation dark; vein R<sub>4</sub> with spur vein. Abdomen shape rounded globose, much larger than thorax (female) or rounded to conical, not larger than thorax (male), colour metallic green or metallic blue violet, vestiture as minute setae, dense white-silver elongate setae along anterior margin of tergites 2–5.</p><fig id="F21" position="float" orientation="portrait"><label>Figure 21.</label><caption><p><italic><tp:taxon-name>Panops austrae</tp:taxon-name></italic> Neboiss, male, lateral view (partially denuded) [700499]. Body length = 8.0 mm.</p></caption><graphic xmlns:xlink="http://www.w3.org/1999/xlink" xlink:href="ZooKeys-172-007-g021.jpg" position="float" orientation="portrait" xlink:type="simple"/></fig><fig id="F22" position="float" orientation="portrait"><label>Figure 22.</label><caption><p><italic><tp:taxon-name>Panops austrae</tp:taxon-name></italic> Neboiss, male, dorsal view [700502]. Body length = 8.0 mm.</p></caption><graphic xmlns:xlink="http://www.w3.org/1999/xlink" xlink:href="ZooKeys-172-007-g022.jpg" position="float" orientation="portrait" xlink:type="simple"/></fig><fig id="F23" position="float" orientation="portrait"><label>Figure 23.</label><caption><p><italic><tp:taxon-name>Panops austrae</tp:taxon-name></italic> Neboiss, male, anterior view [700498]. Body length = 8.0 mm.</p></caption><graphic xmlns:xlink="http://www.w3.org/1999/xlink" xlink:href="ZooKeys-172-007-g023.jpg" position="float" orientation="portrait" xlink:type="simple"/></fig><fig id="F24" position="float" orientation="portrait"><label>Figure 24.</label><caption><p><italic><tp:taxon-name>Panops austrae</tp:taxon-name></italic> Neboiss, female, dorsal view [700508]. Body length = 14.5 mm.</p></caption><graphic xmlns:xlink="http://www.w3.org/1999/xlink" xlink:href="ZooKeys-172-007-g024.jpg" position="float" orientation="portrait" xlink:type="simple"/></fig></tp:treatment-sec><tp:treatment-sec sec-type="Comments"><title>Comments.</title><p><italic><tp:taxon-name>Panops austrae</tp:taxon-name></italic> is a large, metallic coloured species similar to <italic><tp:taxon-name>Panops jade</tp:taxon-name></italic> sp. n. and <italic><tp:taxon-name>Panops schlingeri</tp:taxon-name></italic> sp. n. It is easily distinguished from these species by the longer proboscis and dense white thoracic pile. This species is known from remote, arid regions of the Northern Territory and Western Australia.</p><!--PageBreak--></tp:treatment-sec></tp:taxon-treatment><tp:taxon-treatment><tp:treatment-meta><mixed-citation publication-type="journal"><person-group><name><surname>Winterton</surname><given-names>Shaun L.</given-names></name></person-group><article-title>Review of Australasian spider flies (Diptera, Acroceridae) with a revision of 
                    <italic>Panops</italic> Lamarck
                </article-title><source>Zookeys</source><day>1</day><month>3</month><year>2012</year><volume>2012</volume><issue>172</issue><fpage>7</fpage><lpage>75</lpage><pub-id pub-id-type="doi">10.3897/zookeys.172.1889</pub-id></mixed-citation></tp:treatment-meta><tp:nomenclature><tp:taxon-name>
                            <tp:taxon-name-part taxon-name-part-type="genus">Panops</tp:taxon-name-part>
                            <tp:taxon-name-part taxon-name-part-type="species">baudini</tp:taxon-name-part>
                        <object-id xmlns:xlink="http://www.w3.org/1999/xlink" xlink:type="simple">http://species-id.net/wiki/Panops_baudini</object-id>
                        </tp:taxon-name><tp:taxon-authority>Lamarck, 1804</tp:taxon-authority><xref ref-type="fig" rid="F1">Figs 1</xref><xref ref-type="fig" rid="F17">17</xref><xref ref-type="fig" rid="F25">25</xref><xref ref-type="fig" rid="F26"/><xref ref-type="fig" rid="F27"/><xref ref-type="fig" rid="F28"/><xref ref-type="fig" rid="F29"/><xref ref-type="fig" rid="F30">–30</xref><tp:nomenclature-citation-list><tp:nomenclature-citation><tp:taxon-name>Panops baudini</tp:taxon-name><comment> Lamarck, 1804: 265 – <xref ref-type="bibr" rid="B20">Latreille 1809</xref>: 316, <xref ref-type="bibr" rid="B21">1810</xref>: 443, <xref ref-type="bibr" rid="B22">1811</xref>: 710; <xref ref-type="bibr" rid="B50">Wiedemann 1830</xref>: 19; <xref ref-type="bibr" rid="B6">Erichson 1840</xref>: 141; <xref ref-type="bibr" rid="B47">Walker 1855</xref>: 333; <xref ref-type="bibr" rid="B15">Kertész 1909</xref>: 9; <xref ref-type="bibr" rid="B11">Hardy 1946</xref>: 66; <xref ref-type="bibr" rid="B5">Edwards 1930</xref>: 193; <xref ref-type="bibr" rid="B34">Paramonov 1957</xref>: 526; <xref ref-type="bibr" rid="B30">Neboiss 1971</xref>: 208; <xref ref-type="bibr" rid="B45">Schlinger and Jefferies 1989</xref>: 376.</comment></tp:nomenclature-citation><tp:nomenclature-citation><tp:taxon-name>Mesophysa marginata</tp:taxon-name><comment> Macquart, 1838: 168 – <xref ref-type="bibr" rid="B3">Blanchard 1840</xref>: 584.</comment></tp:nomenclature-citation><tp:nomenclature-citation><tp:taxon-name>Epicerina nigricornis</tp:taxon-name><comment> Macquart, 1850: 98 – <xref ref-type="bibr" rid="B15">Kertész 1909</xref>: 8; <xref ref-type="bibr" rid="B9">Hardy 1918</xref>: 61, <xref ref-type="bibr" rid="B10">1921</xref>: 79, <xref ref-type="bibr" rid="B11">1946</xref>: 66; <xref ref-type="bibr" rid="B4">Brunetti 1926</xref>: 578.</comment></tp:nomenclature-citation><tp:nomenclature-citation><tp:taxon-name>Panops lamarckianus</tp:taxon-name><comment> Westwood, 1876: 508 – <xref ref-type="bibr" rid="B15">Kertész 1909</xref>: 9; <xref ref-type="bibr" rid="B34">Paramonov 1957</xref>: 526.</comment></tp:nomenclature-citation><tp:nomenclature-citation><tp:taxon-name>Mesophysa australiae</tp:taxon-name><comment> Thomson, 1869: 475 – <xref ref-type="bibr" rid="B48">Westwood 1876</xref>: 517.</comment></tp:nomenclature-citation><tp:nomenclature-citation><tp:taxon-name>Panops australiae</tp:taxon-name><comment>. Kertész, 1909: 8.</comment></tp:nomenclature-citation><tp:nomenclature-citation><tp:taxon-name>Mesophysa baudini</tp:taxon-name><comment> Brunetti, 1926: 581.</comment></tp:nomenclature-citation><tp:nomenclature-citation><tp:taxon-name>Panops nigricornis</tp:taxon-name><comment>. Hardy, 1946: 66.</comment></tp:nomenclature-citation></tp:nomenclature-citation-list></tp:nomenclature><tp:treatment-sec sec-type="Type material"><title>Type material.</title><p> <italic><tp:taxon-name>Panops baudini</tp:taxon-name></italic> Lamarck. <bold>Neotype</bold> female, AUSTRALIA: <bold>New South Wales:</bold> Asquith (nr, Sydney), 10.x.1962, A.L. Dyce (ANIC) (designated by <xref ref-type="bibr" rid="B30">Neboiss 1971</xref>)<!--PageBreak-->. <xref ref-type="bibr" rid="B30">Neboiss (1971)</xref> discussed the identity of this species based on the original species description and justification for designating the neotype [examined].</p><p><italic><tp:taxon-name>Mesophysa marginata</tp:taxon-name></italic> Macquart. <bold>Type</bold> female, [no label data] (MHN). See discussion by <xref ref-type="bibr" rid="B30">Neboiss (1971)</xref>.</p><p><italic><tp:taxon-name>Epicerina nigricornis</tp:taxon-name></italic> Macquart. <bold>Type</bold> male, AUSTRALIA: “2/47 Tasmanie J. Verreaux 1847” (MNHN). See discussion by <xref ref-type="bibr" rid="B34">Paramonov (1957)</xref> and <xref ref-type="bibr" rid="B30">Neboiss (1971)</xref> regarding synonymy and possible erroneous locality recording.</p><p><italic><tp:taxon-name>Panops lamarckianus</tp:taxon-name></italic> Westwood. <bold>Type</bold> male, AUSTRALIA: <bold>Queensland:</bold> Moreton Bay, 1859 (OUMNH).</p><p><italic><tp:taxon-name>Mesophysa australasiae</tp:taxon-name></italic> Thomson. <bold>Type</bold> male, AUSTRALIA: <bold>New South Wales:</bold> Sydney, Kinb. (NHRS). See discussion by <xref ref-type="bibr" rid="B10">Hardy (1921)</xref> and <xref ref-type="bibr" rid="B30">Neboiss (1971)</xref> regarding synonymy.</p></tp:treatment-sec><tp:treatment-sec sec-type="Other material examined"><title>Other material examined.</title><p>AUSTRALIA: <bold>Queensland:</bold> male, female, Isla Gorge National Park, [-25.183, 149.966] 12.ix.1992, 320m, G. Daniels (GDCB); male, Isla Gorge National Park, [-25.183, 149.966] 11.ix.1992, 320m, R. Eastwood (GDCB); 32 km S Theodore, [-25.166, 150.000], 13.ix.1992, 300m, G. Daniels (GDCB); 2 males, female, 43 km WSW Millmerran, [-27.983, 150.933]<!--PageBreak-->, 21.ix.1986, G. &amp; A. Daniels (GDCB); 2 females, Lake Broadwater, nr. Dalby, [-27.361, 151.102], site 8, 27.ix.1986, G. &amp; A. Daniels (GDCB); male, Gayndah, Masters (NMV). <bold>New South Wales:</bold> female, Sydney swamps (NMV); male, Sydney, 17.x.1932, G.M. Goldfinch (ANIC); female, Ku-ring-gai Chase National Park [-33.651, 151.201], 2.x.1972, A. &amp; G. Daniels (GDCB); 2 males, Goondera Ridge, Royal National Park [-34.122, 151.063], 24.x.1976, G. &amp; A. Daniels (GDCB). <bold>Victoria:</bold> female, Mitta Mitta River, 8km NW of Dartmouth Dam [-36.566, 147.55], 30.x.1976, A. A. Calder (NMV). <bold>Western Australia:</bold> 3 males, W of Norseman, Eucalyptus woodland, dry gully to salt lake, Malaise trap, C. Lambkin et al., ANIC bulk sample 2184, 1-17.xi.2003 271m [-32.186, 121.721] (ANIC); male, Wongan Hills area [-30.871, 116.771], Greg Guérin, on flowers of <italic><tp:taxon-name>Microcorys</tp:taxon-name></italic> (CAS); female, East Yuna Nature Reserve, 34 km WNW Mullewa [-28.42, 115.42], 23–24.ix.1983, C. &amp; T. Houston, 559-17, on flowers of ?<italic><tp:taxon-name>Helipterum</tp:taxon-name></italic> (WAM); female Australia, Boorabbin Rock National Park [-31.23, 120.16], W Coolgardie, 26.ix.2005, L. Packer (CNC) [not examined but identity confirmed by B. Sinclair].</p><p><bold>Diagnosis.</bold> Eye minutely pilose; proboscis longer than head height; body black (with faint blue iridescence in western population); antennae red-brown to black; parafacial with marginal pile; postpronotal lobe concolourous with rest of thorax; femora black with pale apices, rest of leg dark yellow to white with black on tibiae; abdomen red or yellow laterally; distiphallus broad apically.</p></tp:treatment-sec><tp:treatment-sec sec-type="Description"><title>Redescription.</title><p>Body length: 9.5–12.5 mm (male), 11.0–14.0 mm (female). Head with eye sparsely pilose with minute setae (appears apilose); ocellar tubercle<!--PageBreak--> raised laterally or relatively flat; medial ocellus reduced; occiput brown-black, occipital pile white, sparse; postocular ridge and gena overlain with grey pubescence; clypeus length equal to oral cavity, brown-black; palpus white or yellow; margin of oral cavity (parafacial) pilose; proboscis longer than head height; flagellum red-brown to black; scape and pedicel brown. Thorax with postpronotal lobe brown-black; scutum black, scutal vestiture dense white pile; scutellum black; pleuron black (thorax with slight bluish iridescence in western populations); coxae black; femora black or brown-black, apices dark yellow; tibiae predominantly black with dark yellow to white (apically); tarsi dark yellow to white; lower calypter white, with yellow margin; wing hyaline (male) or slightly infuscate (female); venation dark; vein R<sub>4</sub> with spur vein, rarely without. Abdomen shape rounded globose, much larger than thorax, colour highly variable, orange-red to yellow, dark markings anteriorly and medially, or dark yellow, brown anteriorly on tergites 2–6, vestiture as extensive short white-silver pile, longer laterally.</p><fig id="F25" position="float" orientation="portrait"><label>Figure 25.</label><caption><p><italic><tp:taxon-name>Panops baudini</tp:taxon-name></italic> Lamarck (western form), male, lateral view [700505]. Body length = 9.5 mm.</p></caption><graphic xmlns:xlink="http://www.w3.org/1999/xlink" xlink:href="ZooKeys-172-007-g025.jpg" position="float" orientation="portrait" xlink:type="simple"/></fig><fig id="F26" position="float" orientation="portrait"><label>Figure 26.</label><caption><p><italic><tp:taxon-name>Panops baudini</tp:taxon-name></italic> Lamarck (western form), male, oblique view [700509]. Body length = 9.5 mm.</p></caption><graphic xmlns:xlink="http://www.w3.org/1999/xlink" xlink:href="ZooKeys-172-007-g026.jpg" position="float" orientation="portrait" xlink:type="simple"/></fig><fig id="F27" position="float" orientation="portrait"><label>Figure 27.</label><caption><p><italic><tp:taxon-name>Panops baudini</tp:taxon-name></italic> Lamarck (western form), male, anterior view [700510]. Body length = 9.5 mm.</p></caption><graphic xmlns:xlink="http://www.w3.org/1999/xlink" xlink:href="ZooKeys-172-007-g027.jpg" position="float" orientation="portrait" xlink:type="simple"/></fig><fig id="F28" position="float" orientation="portrait"><label>Figure 28.</label><caption><p><italic><tp:taxon-name>Panops baudini</tp:taxon-name></italic> Lamarck (eastern form), female, lateral view [700512]. Body length = 12.0 mm.</p></caption><graphic xmlns:xlink="http://www.w3.org/1999/xlink" xlink:href="ZooKeys-172-007-g028.jpg" position="float" orientation="portrait" xlink:type="simple"/></fig><fig id="F29" position="float" orientation="portrait"><label>Figure 29.</label><caption><p><italic><tp:taxon-name>Panops baudini</tp:taxon-name></italic> Lamarck (eastern form), female, oblique view [700513]. Body length = 12.0 mm.</p></caption><graphic xmlns:xlink="http://www.w3.org/1999/xlink" xlink:href="ZooKeys-172-007-g029.jpg" position="float" orientation="portrait" xlink:type="simple"/></fig><fig id="F30" position="float" orientation="portrait"><label>Figure 30.</label><caption><p><italic><tp:taxon-name>Panops baudini</tp:taxon-name></italic> Lamarck (eastern form), female, anterior view [700514]. Body length = 12.0 mm.</p></caption><graphic xmlns:xlink="http://www.w3.org/1999/xlink" xlink:href="ZooKeys-172-007-g030.jpg" position="float" orientation="portrait" xlink:type="simple"/></fig><!--PageBreak--></tp:treatment-sec><tp:treatment-sec sec-type="Comments"><title>Comments.</title><p>The type for the genus, <italic><tp:taxon-name>Panops baudini</tp:taxon-name></italic> is the most commonly represented species in collections. This species is distributed in Queensland, New South Wales, Victoria and Western Australia. The apex of the aedeagus is broad and quadrangular in this species (<xref ref-type="fig" rid="F17">Fig. 17</xref>) while in all other species it is much narrower. The record from Tasmania is apparently erroneous (<xref ref-type="bibr" rid="B30">Neboiss 1971</xref>). Western Australian individuals have more reddish colouration laterally on the abdomen, particularly in males, and the body has a bluish iridescence (<xref ref-type="fig" rid="F1">Fig. 1</xref>). This bluish iridescence is not seen in specimens from eastern states.</p></tp:treatment-sec></tp:taxon-treatment><tp:taxon-treatment><tp:treatment-meta><mixed-citation publication-type="journal"><person-group><name><surname>Winterton</surname><given-names>Shaun L.</given-names></name></person-group><article-title>Review of Australasian spider flies (Diptera, Acroceridae) with a revision of 
                    <italic>Panops</italic> Lamarck
                </article-title><source>Zookeys</source><day>1</day><month>3</month><year>2012</year><volume>2012</volume><issue>172</issue><fpage>7</fpage><lpage>75</lpage><pub-id pub-id-type="doi">10.3897/zookeys.172.1889</pub-id></mixed-citation></tp:treatment-meta><tp:nomenclature><tp:taxon-name>
                            <tp:taxon-name-part taxon-name-part-type="genus">Panops</tp:taxon-name-part>
                            <tp:taxon-name-part taxon-name-part-type="species">boharti</tp:taxon-name-part>
                        <object-id xmlns:xlink="http://www.w3.org/1999/xlink" xlink:type="simple">http://species-id.net/wiki/Panops_boharti</object-id>
                        </tp:taxon-name><tp:taxon-authority>(Schlinger, 1959)</tp:taxon-authority><tp:taxon-status xmlns:xlink="http://www.w3.org/1999/xlink" xlink:type="simple">comb. n.</tp:taxon-status><xref ref-type="fig" rid="F31">Figs 31</xref><xref ref-type="fig" rid="F32"/><xref ref-type="fig" rid="F33">–33</xref><tp:nomenclature-citation-list><tp:nomenclature-citation><tp:taxon-name>Neopanops boharti</tp:taxon-name><comment> Schlinger, 1959: 157 – <xref ref-type="bibr" rid="B30">Neboiss 1971</xref>: 212; <xref ref-type="bibr" rid="B45">Schlinger and Jefferies 1989</xref>: 376.</comment></tp:nomenclature-citation></tp:nomenclature-citation-list></tp:nomenclature><tp:treatment-sec sec-type="Type material examined"><title>Type material examined.</title><p><bold>Holotype</bold> male, INDONESIA: <bold>Papua:</bold> Cyclops Mountains, Sabron, 930 ft. [-2.509, 140.523], iv.1936, L. E. Cheesman, B. M. 1936-271 (BMNH).</p></tp:treatment-sec><tp:treatment-sec sec-type="Diagnosis"><title>Diagnosis.</title><p>Eye pilose; eye extends posteriorly beyond maximum head width; proboscis very short, not extending beyond oral cavity; body brown and yellow; antennae yellow;<!--PageBreak--> parafacial without marginal pile; postpronotal lobe cream with brown spot; legs yellow, femora brown with yellow apices; lower calypter cream with brown margin.</p></tp:treatment-sec><tp:treatment-sec sec-type="Description"><title>Redescription.</title><p>Body length: 9.0 mm (male). Head with eye sparsely pilose, slightly denser and elongate laterally; eye extends posteriorly beyond maximum head width; ocellar tubercle relatively flat; medial ocellus present; occiput cream, brown suffusion laterally; occipital pile white, sparse; flagellum yellow, apex uniform width, truncated apically; scape and pedicel dark yellow; clypeus minute, yellow-brown; palpus yellow; margin of oral cavity (parafacial) glabrous; proboscis not extending beyond oral cavity. Thorax with postpronotal lobe cream, brown suffusion dorsally; scutum brown, cream posterolaterally; scutal vestiture dense brown and white, matching respective scutal <!--PageBreak-->markings; scutellum brown with bluish iridescence, cream laterally; pleuron cream with brown markings; coxae cream with brown markings; femora cream with brown on middle half; tibiae dark yellow; tarsi dark yellow; lower calypter white, brown marginally on membrane; wing hyaline, venation brownish, pale yellow distally along costa and radial veins; vein R<sub>4</sub> with spur vein. Abdomen rounded globose, slightly larger than thorax, colour dark yellow, brown on tergites 3–6, vestiture minute setae, dense white-silver elongate setae along anterior margin of tergites 2–5.</p><fig id="F31" position="float" orientation="portrait"><label>Figure 31.</label><caption><p><italic><tp:taxon-name>Panops boharti</tp:taxon-name></italic> (Schlinger) comb. n., male, lateral view [700515]. Body length = 9.0 mm.</p></caption><graphic xmlns:xlink="http://www.w3.org/1999/xlink" xlink:href="ZooKeys-172-007-g031.jpg" position="float" orientation="portrait" xlink:type="simple"/></fig><fig id="F32" position="float" orientation="portrait"><label>Figure 32.</label><caption><p><italic><tp:taxon-name>Panops boharti</tp:taxon-name></italic> (Schlinger) comb. n., male, dorsal view [700517]. Body length = 9.0 mm.</p></caption><graphic xmlns:xlink="http://www.w3.org/1999/xlink" xlink:href="ZooKeys-172-007-g032.jpg" position="float" orientation="portrait" xlink:type="simple"/></fig><fig id="F33" position="float" orientation="portrait"><label>Figure 33.</label><caption><p><italic><tp:taxon-name>Panops boharti</tp:taxon-name></italic> (Schlinger) comb. n., male, anterior view [700522]. Body length = 9.0 mm.</p></caption><graphic xmlns:xlink="http://www.w3.org/1999/xlink" xlink:href="ZooKeys-172-007-g033.jpg" position="float" orientation="portrait" xlink:type="simple"/></fig></tp:treatment-sec><tp:treatment-sec sec-type="Comments"><title>Comments.</title><p><italic><tp:taxon-name>Panops boharti</tp:taxon-name></italic> comb. n.was described by <xref ref-type="bibr" rid="B39">Schlinger (1959)</xref> as the sole species in the genus <italic><tp:taxon-name>Neopanops</tp:taxon-name></italic> but is transferred herein to <italic><tp:taxon-name>Panops</tp:taxon-name></italic>. This Indonesian species is the only non-Australian representative of the genus, and is distinctive based on body colouration and markings, very short mouthparts, eye pilosity and eye shape. Only the male is known.</p><!--PageBreak--></tp:treatment-sec></tp:taxon-treatment><tp:taxon-treatment><tp:treatment-meta><mixed-citation publication-type="journal"><person-group><name><surname>Winterton</surname><given-names>Shaun L.</given-names></name></person-group><article-title>Review of Australasian spider flies (Diptera, Acroceridae) with a revision of 
                    <italic>Panops</italic> Lamarck
                </article-title><source>Zookeys</source><day>1</day><month>3</month><year>2012</year><volume>2012</volume><issue>172</issue><fpage>7</fpage><lpage>75</lpage><pub-id pub-id-type="doi">10.3897/zookeys.172.1889</pub-id></mixed-citation></tp:treatment-meta><tp:nomenclature><tp:taxon-name>
                            <tp:taxon-name-part taxon-name-part-type="genus">Panops</tp:taxon-name-part>
                            <tp:taxon-name-part taxon-name-part-type="species">conspicuus</tp:taxon-name-part>
                        <object-id xmlns:xlink="http://www.w3.org/1999/xlink" xlink:type="simple">http://species-id.net/wiki/Panops_conspicuus</object-id>
                        </tp:taxon-name><tp:taxon-authority>(Brunetti, 1926)</tp:taxon-authority><xref ref-type="fig" rid="F34">Figs 34</xref><xref ref-type="fig" rid="F35"/><xref ref-type="fig" rid="F36"/><xref ref-type="fig" rid="F37"/><xref ref-type="fig" rid="F38">–38</xref><tp:nomenclature-citation-list><tp:nomenclature-citation><tp:taxon-name>Epicerina conspicua</tp:taxon-name><comment> Brunetti, 1926: 579.</comment></tp:nomenclature-citation><tp:nomenclature-citation><tp:taxon-name>Panops conspicuus</tp:taxon-name><comment> (Brunetti, 1926) – <xref ref-type="bibr" rid="B5">Edwards 1930</xref>: 193; <xref ref-type="bibr" rid="B34">Paramonov 1957</xref>: 529; <xref ref-type="bibr" rid="B30">Neboiss 1971</xref>: 210; <xref ref-type="bibr" rid="B45">Schlinger and Jefferies 1989</xref>: 376.</comment></tp:nomenclature-citation></tp:nomenclature-citation-list></tp:nomenclature><tp:treatment-sec sec-type="Type material examined"><title>Type material examined.</title><p><bold>Holotype</bold> female, AUSTRALIA: <bold>Western Australia:</bold> Kalamunda [-31.974, 116.058], 14.iii–14.iv.1914, R.E. Turner, 1914-349 (BMNH).</p></tp:treatment-sec><tp:treatment-sec sec-type="Other material examined"><title>Other material examined.</title><p>AUSTRALIA: <bold>Victoria:</bold> male, female, Kiata [-36.366, 141.791], R. Oldfield, X 4172, captured as copulating pair (NMV). <bold>Western Australia:</bold> female, Boulder Rock [-32.133, 116.166], 15.iii.1981, M.J. Smart, Jarrah Forest, 300m, hovering 2–3 m above ground, taken at rest on leaf (WAM); 4.5 km E Lake Monger on Wanarra Road [-29.544, 116.775], 7.v.2008, T.F. Houston and E. G. Cunningham, 1266-1 (WAM).</p><!--PageBreak--></tp:treatment-sec><tp:treatment-sec sec-type="Diagnosis"><title>Diagnosis.</title><p>Eye apilose; proboscis longer than head height; body colour and shape sexually dimorphic: male black with slender body, female yellow and brown with globose abdomen; antennae yellow-brown to red-brown with black suffusion; parafacial without marginal pile; postpronotal lobe yellow; legs yellow with brown medially on femora and tibiae.</p></tp:treatment-sec><tp:treatment-sec sec-type="Description"><title>Redescription.</title><p>Body length: 11.0 mm (male), 12.0–13.0 mm (female). Head with eye apilose; ocellar tubercle raised laterally; medial ocellus present; occiput colour brown-black (male) or brown with dark yellow spot laterally (female); occipital pile yellow; postocular ridge and gena glabrous; clypeus shorter than oral cavity; yellow-brown; palpus yellow; margin of oral cavity (parafacial) glabrous; proboscis longer than head height; flagellum dark yellow, suffused with brown (female) or red with black suffusion (male), apex in male tapered, narrow apically; scape and pedicel brown. Thorax with postpronotal lobe yellow; scutum black (male) or yellow and brown (markings variable) (female); scutal vestiture dense white pile or dense yellow-gold pile; scutellum black or brown; pleuron brown; coxae brown; femora brown-black, apices dark yellow; tibiae dark yellow or dark yellow, suffused with brown; tarsi dark yellow; lower calypter white, with dark yellow margin; wing hyaline (male) or slightly infuscate (female), venation dark; vein R<sub>4</sub> with spur vein. Abdomen shape rounded globose,<!--PageBreak--> much larger than thorax (female) or cylindrical along length (male), colour orange-yellow or brown-black, vestiture elongate yellow pile (whitish in male).</p><fig id="F34" position="float" orientation="portrait"><label>Figure 34.</label><caption><p><italic><tp:taxon-name>Panops conspicuus</tp:taxon-name></italic> (Brunetti), male, lateral view [700525]. Body length = 11.0 mm.</p></caption><graphic xmlns:xlink="http://www.w3.org/1999/xlink" xlink:href="ZooKeys-172-007-g034.jpg" position="float" orientation="portrait" xlink:type="simple"/></fig><fig id="F35" position="float" orientation="portrait"><label>Figure 35.</label><caption><p><italic><tp:taxon-name>Panops conspicuus</tp:taxon-name></italic> (Brunetti), male, oblique view [700527]. Body length = 11.0 mm.</p></caption><graphic xmlns:xlink="http://www.w3.org/1999/xlink" xlink:href="ZooKeys-172-007-g035.jpg" position="float" orientation="portrait" xlink:type="simple"/></fig><fig id="F36" position="float" orientation="portrait"><label>Figure 36.</label><caption><p><italic><tp:taxon-name>Panops conspicuus</tp:taxon-name></italic> (Brunetti), male, anterior view [700528]. Body length = 11.0 mm.</p></caption><graphic xmlns:xlink="http://www.w3.org/1999/xlink" xlink:href="ZooKeys-172-007-g036.jpg" position="float" orientation="portrait" xlink:type="simple"/></fig><fig id="F37" position="float" orientation="portrait"><label>Figure 37.</label><caption><p><italic><tp:taxon-name>Panops conspicuus</tp:taxon-name></italic> (Brunetti), female, lateral view [700529]. Body length = 13.0 mm.</p></caption><graphic xmlns:xlink="http://www.w3.org/1999/xlink" xlink:href="ZooKeys-172-007-g037.jpg" position="float" orientation="portrait" xlink:type="simple"/></fig><fig id="F38" position="float" orientation="portrait"><label>Figure 38.</label><caption><p><italic><tp:taxon-name>Panops conspicuus</tp:taxon-name></italic> (Brunetti), female, oblique view [700530]. Body length = 13.0 mm.</p></caption><graphic xmlns:xlink="http://www.w3.org/1999/xlink" xlink:href="ZooKeys-172-007-g038.jpg" position="float" orientation="portrait" xlink:type="simple"/></fig></tp:treatment-sec><tp:treatment-sec sec-type="Comments"><title>Comments.</title><p><italic><tp:taxon-name>Panops conspicuus</tp:taxon-name></italic> is recorded from arid regions of southwest Western Australia and Western Victoria. There is dramatic sexual dimorphism in both body colouration and shape in this species, with males very similar to species of <italic><tp:taxon-name>Mesophysa</tp:taxon-name></italic>. <italic><tp:taxon-name>Panops conspicuus</tp:taxon-name></italic> can be differentiated from other <italic><tp:taxon-name>Panops</tp:taxon-name></italic> species by the bright yellow postpronotal lobes, elongate mouthparts, yellow and brown colouration (female), and apilose eyes. Females of this species are similarly coloured to females of <italic><tp:taxon-name>Panops grossi</tp:taxon-name></italic> comb. n., a species which also displays dramatic sexual dimorphism.</p></tp:treatment-sec></tp:taxon-treatment><tp:taxon-treatment><tp:treatment-meta><mixed-citation publication-type="journal"><person-group><name><surname>Winterton</surname><given-names>Shaun L.</given-names></name></person-group><article-title>Review of Australasian spider flies (Diptera, Acroceridae) with a revision of 
                    <italic>Panops</italic> Lamarck
                </article-title><source>Zookeys</source><day>1</day><month>3</month><year>2012</year><volume>2012</volume><issue>172</issue><fpage>7</fpage><lpage>75</lpage><pub-id pub-id-type="doi">10.3897/zookeys.172.1889</pub-id></mixed-citation></tp:treatment-meta><tp:nomenclature><tp:taxon-name>
                            <tp:taxon-name-part taxon-name-part-type="genus">Panops</tp:taxon-name-part>
                            <tp:taxon-name-part taxon-name-part-type="species">danielsi</tp:taxon-name-part>
                        <object-id xmlns:xlink="http://www.w3.org/1999/xlink" xlink:type="simple">urn:lsid:zoobank.org:act:3FAB3406-C6A4-42CC-9ABC-B82BCB22FDE8</object-id>
                        <object-id xmlns:xlink="http://www.w3.org/1999/xlink" xlink:type="simple">http://species-id.net/wiki/Panops_danielsi</object-id>
                        </tp:taxon-name><tp:taxon-status xmlns:xlink="http://www.w3.org/1999/xlink" xlink:type="simple">sp. n.</tp:taxon-status><xref ref-type="fig" rid="F39">Figs 39</xref><xref ref-type="fig" rid="F40"/><xref ref-type="fig" rid="F41"/><xref ref-type="fig" rid="F42"/><xref ref-type="fig" rid="F43">–43</xref></tp:nomenclature><tp:treatment-sec sec-type="Type material"><title>Type material. </title><p><bold>Holotype</bold> male, AUSTRALIA: <bold>Queensland:</bold> 3km SW Fox Ck. x-ing [crossing], ‘Wolverton’ [-13.104, 142.970], 13.iv.1989, G. and A. Daniels (AMS).</p><!--PageBreak--></tp:treatment-sec><tp:treatment-sec sec-type="Paratypes"><title>Paratypes.</title><p> AUSTRALIA: <bold>Queensland:</bold> female, male, same data as holotype (GDCB) (CAS); female, 7 km NNW Coen, [-13.844, 143.163], 17.iv.1989, G. and A. Daniels (GDCB); female, 26 km W ‘Fairview’, [-15.535, 144.154], 20.iv.1989, G. and A. Daniels (GDCB).</p></tp:treatment-sec><tp:treatment-sec sec-type="Diagnosis"><title>Diagnosis.</title><p>Eye uniformly sparse pilose; proboscis longer than head height; body dark yellow and brown, with metallic green-blue iridescence; antennae red-brown or black; parafacial with marginal pile; postpronotal lobe dark yellow; legs dark yellow and brown.</p></tp:treatment-sec><tp:treatment-sec sec-type="Description"><title>Description.</title><p>Body length: 11.0 mm (male), 10.5–12.0 mm (female). Head with eye sparsely pilose, uniformly distributed, setae minute; ocellar tubercle raised laterally; medial ocellus absent; occiput metallic green-blue; occipital pile yellow; postocular ridge and gena overlain with grey pubescence; flagellum apex in male uniform width, truncated apically, narrower in female, red-brown (male) or black (female); scape and pedicel dark yellow; clypeus length equal to oral cavity, brown-black; palpus yellow; margin of oral cavity (parafacial) pilose; proboscis longer than head height. Thorax with postpronotal lobe yellow; scutum glossy black (with metallic iridescence), dark yellow marginally; scutal vestiture dense yellow-gold pile; scutellum brown, dark yellow medially; pleuron brown with metallic iridescence; coxae black or brown; femora brown-black, apices dark yellow; tibiae dark yellow, suffused with brown; tarsi dark yellow;<!--PageBreak--> lower calypter white, with yellow margin; wing hyaline, venation dark; vein R<sub>4</sub> with spur vein. Abdomen shape rounded globose, much larger than thorax (female) or rounded to conical, not larger than thorax (male), colour black with metallic green iridescence (female) or dark yellow, brown anteriorly on tergites 2–6 (male), vestiture extensive white-silver elongate setae, brown posteromedially on tergites 3–5 (female) or erect dark pile (male).</p><fig id="F39" position="float" orientation="portrait"><label>Figure 39.</label><caption><p><italic><tp:taxon-name>Panops danielsi</tp:taxon-name></italic> sp. n., male, lateral view [700531]. Body length = 11.0 mm.</p></caption><graphic xmlns:xlink="http://www.w3.org/1999/xlink" xlink:href="ZooKeys-172-007-g039.jpg" position="float" orientation="portrait" xlink:type="simple"/></fig><fig id="F40" position="float" orientation="portrait"><label>Figure 40.</label><caption><p><italic><tp:taxon-name>Panops danielsi</tp:taxon-name></italic> sp. n., male, anterior view [700532]. Body length = 11.0 mm.</p></caption><graphic xmlns:xlink="http://www.w3.org/1999/xlink" xlink:href="ZooKeys-172-007-g040.jpg" position="float" orientation="portrait" xlink:type="simple"/></fig><fig id="F41" position="float" orientation="portrait"><label>Figure 41.</label><caption><p><italic><tp:taxon-name>Panops danielsi</tp:taxon-name></italic> sp. n., female, lateral view [700533]. Body length = 12.0 mm.</p></caption><graphic xmlns:xlink="http://www.w3.org/1999/xlink" xlink:href="ZooKeys-172-007-g041.jpg" position="float" orientation="portrait" xlink:type="simple"/></fig><fig id="F42" position="float" orientation="portrait"><label>Figure 42.</label><caption><p><italic><tp:taxon-name>Panops danielsi</tp:taxon-name></italic> sp. n., female, oblique view [700534]. Body length = 12.0 mm.</p></caption><graphic xmlns:xlink="http://www.w3.org/1999/xlink" xlink:href="ZooKeys-172-007-g042.jpg" position="float" orientation="portrait" xlink:type="simple"/></fig><fig id="F43" position="float" orientation="portrait"><label>Figure 43.</label><caption><p><italic><tp:taxon-name>Panops danielsi</tp:taxon-name></italic> sp. n., female, anterior view [700535]. Body length = 12.0 mm.</p></caption><graphic xmlns:xlink="http://www.w3.org/1999/xlink" xlink:href="ZooKeys-172-007-g043.jpg" position="float" orientation="portrait" xlink:type="simple"/></fig></tp:treatment-sec><tp:treatment-sec sec-type="Etymology"><title>Etymology.</title><p>This species is named in honour of the collector of this species, Greg Daniels.</p></tp:treatment-sec><tp:treatment-sec sec-type="Comments"><title>Comments.</title><p><italic><tp:taxon-name>Panops danielsi</tp:taxon-name></italic> sp.n. is known only from Far Northern Queensland. This species is closely related to <italic><tp:taxon-name>Panops baudini</tp:taxon-name></italic> as both species have similar shaped mouthparts and pilose eyes. <italic><tp:taxon-name>Panops danielsi</tp:taxon-name></italic> sp. n. can be distinguished by the more evident eye pilosity, yellow postpronotal lobes and body colouration.</p><!--PageBreak--></tp:treatment-sec></tp:taxon-treatment><tp:taxon-treatment><tp:treatment-meta><mixed-citation publication-type="journal"><person-group><name><surname>Winterton</surname><given-names>Shaun L.</given-names></name></person-group><article-title>Review of Australasian spider flies (Diptera, Acroceridae) with a revision of 
                    <italic>Panops</italic> Lamarck
                </article-title><source>Zookeys</source><day>1</day><month>3</month><year>2012</year><volume>2012</volume><issue>172</issue><fpage>7</fpage><lpage>75</lpage><pub-id pub-id-type="doi">10.3897/zookeys.172.1889</pub-id></mixed-citation></tp:treatment-meta><tp:nomenclature><tp:taxon-name>
                            <tp:taxon-name-part taxon-name-part-type="genus">Panops</tp:taxon-name-part>
                            <tp:taxon-name-part taxon-name-part-type="species">grossi</tp:taxon-name-part>
                        <object-id xmlns:xlink="http://www.w3.org/1999/xlink" xlink:type="simple">http://species-id.net/wiki/Panops_grossi</object-id>
                        </tp:taxon-name><tp:taxon-authority>(Neboiss, 1971)</tp:taxon-authority><tp:taxon-status xmlns:xlink="http://www.w3.org/1999/xlink" xlink:type="simple">comb. n.</tp:taxon-status><xref ref-type="fig" rid="F44">Figs 44</xref><xref ref-type="fig" rid="F45"/><xref ref-type="fig" rid="F46"/><xref ref-type="fig" rid="F47">–47</xref><tp:nomenclature-citation-list><tp:nomenclature-citation><tp:taxon-name>Panocalda grossi</tp:taxon-name><comment> Neboiss, 1971: 214 – <xref ref-type="bibr" rid="B45">Schlinger and Jefferies 1989</xref>: 376.</comment></tp:nomenclature-citation></tp:nomenclature-citation-list></tp:nomenclature><tp:treatment-sec sec-type="Type material examined"><title>Type material examined.</title><p><bold>Holotype</bold> female, AUSTRALIA: <bold>Northern Territory:</bold> Koolpinyah, 21.iv.1916 [-12.331, 131.148] G. F. Hill, (in copula) (SAM).</p><p><bold>‘Allotype’</bold>. AUSTRALIA: <bold>Northern Territory:</bold> same data as holotype (SAM).</p></tp:treatment-sec><tp:treatment-sec sec-type="Diagnosis"><title>Diagnosis.</title><p>Eye pilose dorsally only, relatively dense and elongate; proboscis shorter than head height; body colour and shape sexually dimorphic: male metallic olive green, female yellow and brown, globose; antennae yellow; parafacial without marginal pile; postpronotal lobe and legs concolourous with rest of body.</p></tp:treatment-sec><tp:treatment-sec sec-type="Description"><title>Redescription.</title><p>Body length: 9.0 mm (male), 12.0 mm (female). Head eye pilose dorsally only, dense and relatively elongate; occiput olive green, occipital pile dense white (male) or yellow (female); postocular ridge and gena overlain with grey pubescence; ocellar tubercle raised laterally or relatively flat; medial ocellus absent; clypeus shorter than oral cavity, yellow-brown; palpus black; margin of oral cavity (parafacial) glabrous; proboscis not extending beyond oral cavity; flagellum yellow, apex in male uniform width, truncated apically; scape and pedicel brown. Thorax with postpronotal lobe yellow (female) or green (male); scutum metallic olive green or yellow-orange; scutal vestiture dense white or yellow-gold pile; scutellum metallic olive green or orange-yellow with brown suffusion; pleuron orange or metallic olive green; coxae brown; femora brown-black, apices dark yellow; tibiae brown; tarsi brown; lower calypter white, brown marginally on membrane<!--PageBreak--> or white, with dark yellow margin; wing hyaline or slightly infuscate, venation dark; vein R<sub>4</sub> without spur vein. Abdomen shape with male rounded, not larger than thorax, metallic olive green, vestiture dense short pile, longer laterally; female rounded globose, much larger than thorax (female), orange-yellow (female), vestiture elongate yellow pile.</p><fig id="F44" position="float" orientation="portrait"><label>Figure 44.</label><caption><p><italic><tp:taxon-name>Panops grossi</tp:taxon-name></italic> (Neboiss) comb. n., male, lateral view [700536]. Body length = 9.0 mm.</p></caption><graphic xmlns:xlink="http://www.w3.org/1999/xlink" xlink:href="ZooKeys-172-007-g044.jpg" position="float" orientation="portrait" xlink:type="simple"/></fig><fig id="F45" position="float" orientation="portrait"><label>Figure 45.</label><caption><p><italic><tp:taxon-name>Panops grossi</tp:taxon-name></italic> (Neboiss) comb. n., male, dorsal view [700537]. Body length = 9.0 mm.</p></caption><graphic xmlns:xlink="http://www.w3.org/1999/xlink" xlink:href="ZooKeys-172-007-g045.jpg" position="float" orientation="portrait" xlink:type="simple"/></fig><fig id="F46" position="float" orientation="portrait"><label>Figure 46.</label><caption><p><italic><tp:taxon-name>Panops grossi</tp:taxon-name></italic> (Neboiss) comb. n., male, anterior view [700538]. Body length = 9.0 mm.</p></caption><graphic xmlns:xlink="http://www.w3.org/1999/xlink" xlink:href="ZooKeys-172-007-g046.jpg" position="float" orientation="portrait" xlink:type="simple"/></fig><fig id="F47" position="float" orientation="portrait"><label>Figure 47.</label><caption><p><italic><tp:taxon-name>Panops grossi</tp:taxon-name></italic> (Neboiss) comb. n., female, oblique view [700539]. Body length = 12.0 mm.</p></caption><graphic xmlns:xlink="http://www.w3.org/1999/xlink" xlink:href="ZooKeys-172-007-g047.jpg" position="float" orientation="portrait" xlink:type="simple"/></fig></tp:treatment-sec><tp:treatment-sec sec-type="Comments"><title>Comments.</title><p><italic><tp:taxon-name>Panops grossi</tp:taxon-name></italic> comb. n.was described by <xref ref-type="bibr" rid="B30">Neboiss (1971)</xref> as the sole species in the genus <italic><tp:taxon-name>Panocalda</tp:taxon-name></italic> but is transferred herein to <italic><tp:taxon-name>Panops</tp:taxon-name></italic>. This species is apparently closely related to <italic><tp:taxon-name>Panops boharti</tp:taxon-name></italic> comb. n. based on eye pilosity, and <italic><tp:taxon-name>Panops schlingeri</tp:taxon-name></italic> sp. n. and <italic><tp:taxon-name>Panops jade</tp:taxon-name></italic> sp. n. based on the short mouthparts. All of these species are northern Australian or Indonesian species. <italic><tp:taxon-name>Panops grossi</tp:taxon-name></italic> comb. n. can be distinguished from all <!--PageBreak-->other <italic><tp:taxon-name>Panops</tp:taxon-name></italic> based on the dense patch of relatively elongate pile on the dorsal part of the eye. This species displays a dramatic sexual dimorphism similar to that found in <italic><tp:taxon-name>Panops conspicuus</tp:taxon-name></italic>, with females being orange-yellow in colour.</p></tp:treatment-sec></tp:taxon-treatment><tp:taxon-treatment><tp:treatment-meta><mixed-citation publication-type="journal"><person-group><name><surname>Winterton</surname><given-names>Shaun L.</given-names></name></person-group><article-title>Review of Australasian spider flies (Diptera, Acroceridae) with a revision of 
                    <italic>Panops</italic> Lamarck
                </article-title><source>Zookeys</source><day>1</day><month>3</month><year>2012</year><volume>2012</volume><issue>172</issue><fpage>7</fpage><lpage>75</lpage><pub-id pub-id-type="doi">10.3897/zookeys.172.1889</pub-id></mixed-citation></tp:treatment-meta><tp:nomenclature><tp:taxon-name>
                            <tp:taxon-name-part taxon-name-part-type="genus">Panops</tp:taxon-name-part>
                            <tp:taxon-name-part taxon-name-part-type="species">jade</tp:taxon-name-part>
                        <object-id xmlns:xlink="http://www.w3.org/1999/xlink" xlink:type="simple">urn:lsid:zoobank.org:act:96D0BD2A-0C81-4BCE-BB32-671D1C2D901C</object-id>
                        <object-id xmlns:xlink="http://www.w3.org/1999/xlink" xlink:type="simple">http://species-id.net/wiki/Panops_jade</object-id>
                        </tp:taxon-name><tp:taxon-status xmlns:xlink="http://www.w3.org/1999/xlink" xlink:type="simple">sp. n.</tp:taxon-status><xref ref-type="fig" rid="F2">Figs 2D</xref><xref ref-type="fig" rid="F48">48</xref><xref ref-type="fig" rid="F49"/><xref ref-type="fig" rid="F50"/><xref ref-type="fig" rid="F51"/><xref ref-type="fig" rid="F52">–52</xref></tp:nomenclature><tp:treatment-sec sec-type="Type material"><title>Type material. </title><p><bold>Holotype</bold> male, AUSTRALIA: <bold>Queensland:</bold> Isla Gorge National Park [-25.183, 149.966], 3.x.1991, 320 m, G. Daniels (AMS).</p></tp:treatment-sec><tp:treatment-sec sec-type="Paratypes"><title>Paratypes.</title><p> AUSTRALIA: <bold>Queensland:</bold> female, Isla Gorge National Park [-25.183, 149.966], 3.x.1991, 320 m, G. Daniels (CAS); female, Isla Gorge National Park [-25.183, 149.966], 14.ix.1992, 320 m, G. Daniels (AMS).</p><!--PageBreak--></tp:treatment-sec><tp:treatment-sec sec-type="Diagnosis"><title>Diagnosis.</title><p>Eye apilose; proboscis shorter than head height; body metallic green-blue to violet iridescence; antennae red-brown; parafacial with marginal pile; postpronotal lobe concolourous with rest of thorax; legs black with metallic blue-violet iridescence.</p><!--PageBreak--></tp:treatment-sec><tp:treatment-sec sec-type="Description"><title>Description.</title><p>Body length: 11.5 mm (male), 11.5–12.0 mm (female). Head with eye apilose; ocellar tubercle relatively flat; medial ocellus present; occiput metallic green-blue, occipital pile white, sparse; postocular ridge and gena overlain with grey pubescence; clypeus length equal to oral cavity, black with blue-green suffusion; palpus black; margin of oral cavity (parafacial) pilose; proboscis extending beyond oral cavity, but shorter than head height; flagellum apex in male tapered, slightly rounded apically, red-brown; scape and pedicel red-brown. Thorax with postpronotal lobe blue-violet; scutum metallic blue-violet, green posteromedially; scutellum metallic blue-violet; coxae and femora with metallic blue-violet iridescence; tibiae black; tarsi black; lower<!--PageBreak--> calypter white with brown margin; wing hyaline, venation dark; vein R<sub>4</sub> with spur vein. Abdomen shape rounded globose, much larger than thorax, colour metallic green or blue-violet iridescent, vestiture extensive white-silver short pile, longer laterally.</p><fig id="F48" position="float" orientation="portrait"><label>Figure 48.</label><caption><p><italic><tp:taxon-name>Panops jade</tp:taxon-name></italic> sp. n., male, lateral view [700540]. Body length = 11.5 mm.</p></caption><graphic xmlns:xlink="http://www.w3.org/1999/xlink" xlink:href="ZooKeys-172-007-g048.jpg" position="float" orientation="portrait" xlink:type="simple"/></fig><fig id="F49" position="float" orientation="portrait"><label>Figure 49.</label><caption><p><italic><tp:taxon-name>Panops jade</tp:taxon-name></italic> sp. n., male, dorsal view [700541]. Body length = 11.5 mm.</p></caption><graphic xmlns:xlink="http://www.w3.org/1999/xlink" xlink:href="ZooKeys-172-007-g049.jpg" position="float" orientation="portrait" xlink:type="simple"/></fig><fig id="F50" position="float" orientation="portrait"><label>Figure 50.</label><caption><p><italic><tp:taxon-name>Panops jade</tp:taxon-name></italic> sp. n., female, lateral view [700542]. Body length = 12.0 mm.</p></caption><graphic xmlns:xlink="http://www.w3.org/1999/xlink" xlink:href="ZooKeys-172-007-g050.jpg" position="float" orientation="portrait" xlink:type="simple"/></fig><fig id="F51" position="float" orientation="portrait"><label>Figure 51.</label><caption><p><italic><tp:taxon-name>Panops jade</tp:taxon-name></italic> sp. n., female, dorsal view [700543]. Body length = 12.0 mm.</p></caption><graphic xmlns:xlink="http://www.w3.org/1999/xlink" xlink:href="ZooKeys-172-007-g051.jpg" position="float" orientation="portrait" xlink:type="simple"/></fig><fig id="F52" position="float" orientation="portrait"><label>Figure 52.</label><caption><p><italic><tp:taxon-name>Panops jade</tp:taxon-name></italic> sp. n., female, anterior view [700545]. Body length = 12.0 mm.</p></caption><graphic xmlns:xlink="http://www.w3.org/1999/xlink" xlink:href="ZooKeys-172-007-g052.jpg" position="float" orientation="portrait" xlink:type="simple"/></fig></tp:treatment-sec><tp:treatment-sec sec-type="Etymology"><title>Etymology.</title><p>This beautifully coloured species is named after my daughter, Jade Tanya Winterton, whose name also describes the deep green colouration found in this species.</p></tp:treatment-sec><tp:treatment-sec sec-type="Comments"><title>Comments.</title><p><italic><tp:taxon-name>Panops jade</tp:taxon-name></italic> sp. n. is a distinctive species with extensive green to blue-violet iridescence, particularly in the female. It is similar to the western Australian species, <italic><tp:taxon-name>Panops austrae</tp:taxon-name></italic>, but is distinguished by the length of the mouthparts, leg colour and different vestiture pattern on the abdomen. <italic><tp:taxon-name>Panops jade</tp:taxon-name></italic> sp. n. is known only from Isla Gorge National Park in southern Queensland. Both males and females are recorded from Spinifex grass (<italic><tp:taxon-name>Triodia</tp:taxon-name></italic> sp.), presumably at rest.</p></tp:treatment-sec></tp:taxon-treatment><tp:taxon-treatment><tp:treatment-meta><mixed-citation publication-type="journal"><person-group><name><surname>Winterton</surname><given-names>Shaun L.</given-names></name></person-group><article-title>Review of Australasian spider flies (Diptera, Acroceridae) with a revision of 
                    <italic>Panops</italic> Lamarck
                </article-title><source>Zookeys</source><day>1</day><month>3</month><year>2012</year><volume>2012</volume><issue>172</issue><fpage>7</fpage><lpage>75</lpage><pub-id pub-id-type="doi">10.3897/zookeys.172.1889</pub-id></mixed-citation></tp:treatment-meta><tp:nomenclature><tp:taxon-name>
                            <tp:taxon-name-part taxon-name-part-type="genus">Panops</tp:taxon-name-part>
                            <tp:taxon-name-part taxon-name-part-type="species">schlingeri</tp:taxon-name-part>
                        <object-id xmlns:xlink="http://www.w3.org/1999/xlink" xlink:type="simple">urn:lsid:zoobank.org:act:03D163A1-D1DA-4810-8D88-77F76D5CC490</object-id>
                        <object-id xmlns:xlink="http://www.w3.org/1999/xlink" xlink:type="simple">http://species-id.net/wiki/Panops_schlingeri</object-id>
                        </tp:taxon-name><tp:taxon-status xmlns:xlink="http://www.w3.org/1999/xlink" xlink:type="simple">sp. n.</tp:taxon-status><xref ref-type="fig" rid="F53">Figs 53</xref><xref ref-type="fig" rid="F54"/><xref ref-type="fig" rid="F55">–55</xref></tp:nomenclature><tp:treatment-sec sec-type="Type material"><title>Type material. </title><p><bold>Holotype</bold> female, AUSTRALIA: <bold>Northern Territory:</bold> 9 km NE of Mudginbarry H.S. (on scarp), 10.vi.1973, D. H. Colless [-12.310, 132.579] (ANIC).</p><!--PageBreak--></tp:treatment-sec><tp:treatment-sec sec-type="Paratype"><title>Paratype.</title><p> AUSTRALIA: <bold>Northern Territory:</bold> female, 8 km SSW of Oenpelli Mission 7.vi.1973, J. Cardale [-12.381, 133.024] (ANIC).</p></tp:treatment-sec><tp:treatment-sec sec-type="Diagnosis"><title>Diagnosis.</title><p>Eye apilose; proboscis shorter than head height; body metallic green-blue iridescence; antennae orange; parafacial without marginal pile; postpronotal lobe dark yellow; legs dark yellow, femora brown-black with yellow apices.</p></tp:treatment-sec><tp:treatment-sec sec-type="Description"><title>Description.</title><p>Body length: 9.5–11.0 mm (female only). Head with eye apilose; ocellar tubercle relatively flat; medial ocellus present; occiput metallic green-blue, occipital pile white, dense; postocular ridge and gena overlain with grey pubescence; clypeus shorter than oral cavity, brown-black; palpus black; margin of oral cavity (parafacial) glabrous; proboscis not extending beyond oral cavity; flagellum orange; scape and pedicel dark red-yellow. Thorax with postpronotal lobe yellow; scutum metallic green to blue iridescent; scutal vestiture dense white pile; scutellum metallic blue-green; pleuron metallic green to blue iridescent; coxae brown-black with metallic <!--PageBreak-->blue iridescence; femora brown-black, apices dark yellow; tibiae dark yellow; tarsi dark yellow; lower calypter white, with dark yellow margin; wing hyaline, venation dark; vein R<sub>4</sub> without spur vein. Abdomen shape rounded globose, much larger than thorax,<!--PageBreak--> dark with metallic green to blue iridescence, vestiture as dense short pile, longer laterally.</p><fig id="F53" position="float" orientation="portrait"><label>Figure 53.</label><caption><p><italic><tp:taxon-name>Panops schlingeri</tp:taxon-name></italic> sp. n., female, lateral view [700546]. Body length = 11.0 mm.</p></caption><graphic xmlns:xlink="http://www.w3.org/1999/xlink" xlink:href="ZooKeys-172-007-g053.jpg" position="float" orientation="portrait" xlink:type="simple"/></fig><fig id="F54" position="float" orientation="portrait"><label>Figure 54.</label><caption><p><italic><tp:taxon-name>Panops schlingeri</tp:taxon-name></italic> sp. n., female, oblique view [700547]. Body length = 11.0 mm.</p></caption><graphic xmlns:xlink="http://www.w3.org/1999/xlink" xlink:href="ZooKeys-172-007-g054.jpg" position="float" orientation="portrait" xlink:type="simple"/></fig><fig id="F55" position="float" orientation="portrait"><label>Figure 55.</label><caption><p><italic><tp:taxon-name>Panops schlingeri</tp:taxon-name></italic> sp. n., female, anterior view [700548]. Body length = 11.0 mm.</p></caption><graphic xmlns:xlink="http://www.w3.org/1999/xlink" xlink:href="ZooKeys-172-007-g055.jpg" position="float" orientation="portrait" xlink:type="simple"/></fig></tp:treatment-sec><tp:treatment-sec sec-type="Etymology"><title>Etymology.</title><p>I am honoured to name this species after the world-renowned <tp:taxon-name>Acroceridae</tp:taxon-name> taxonomist Dr. Evert Irving Schlinger.</p></tp:treatment-sec><tp:treatment-sec sec-type="Comments"><title>Comments.</title><p><italic><tp:taxon-name>Panops schlingeri</tp:taxon-name></italic> sp. n. is known only from two female specimens collected in the Northern Territory. This species is differentiated easily by the green-blue iridescence on the body and dark yellow postpronotal lobes.</p><!--PageBreak--></tp:treatment-sec></tp:taxon-treatment><tp:taxon-treatment><tp:treatment-meta><mixed-citation publication-type="journal"><person-group><name><surname>Winterton</surname><given-names>Shaun L.</given-names></name></person-group><article-title>Review of Australasian spider flies (Diptera, Acroceridae) with a revision of 
                    <italic>Panops</italic> Lamarck
                </article-title><source>Zookeys</source><day>1</day><month>3</month><year>2012</year><volume>2012</volume><issue>172</issue><fpage>7</fpage><lpage>75</lpage><pub-id pub-id-type="doi">10.3897/zookeys.172.1889</pub-id></mixed-citation></tp:treatment-meta><tp:nomenclature><label>Subfamily</label><tp:taxon-name>
                            <tp:taxon-name-part taxon-name-part-type="subfamily">Philopotinae</tp:taxon-name-part>
                        <object-id xmlns:xlink="http://www.w3.org/1999/xlink" xlink:type="simple">http://species-id.net/wiki/Philopotinae</object-id>
                        </tp:taxon-name><tp:taxon-authority>Schiner, 1968</tp:taxon-authority></tp:nomenclature><tp:treatment-sec sec-type="Type genus"><title>Type genus.</title><p> <italic><tp:taxon-name>Philopota</tp:taxon-name></italic> Wiedemann. Schlinger, 1971: 186.</p></tp:treatment-sec><tp:treatment-sec sec-type="Diagnosis"><title>Diagnosis.</title><p>Body shape slightly to strongly arched and never densely pilose; small to medium sized; antennal flagellum stylate; postpronotal lobes enlarged and meeting medially to form collar behind head; tibial spines absent; wing costal vein ending at wing apex, never circumambient; wing venation highly variable, ranging from relatively complete with cells cu-p, bm br, d and basal r<sub>4+5 </sub>present, to highly reduced with only cell br present; cell m<sub>3</sub> absent; veins R<sub>4 </sub>and R<sub>5</sub> always present as single vein R<sub>4+5</sub>; cubital and medial veins not reaching posterior wing margin; larvae exclusively parasitoids of araneomorph spiders.</p></tp:treatment-sec></tp:taxon-treatment><tp:treatment-sec><!--Section generated to contain objects referenced in tp:taxon-treatment.--><fig id="F1" position="float" orientation="portrait"><label>Figure 1.</label><caption><p> <italic><tp:taxon-name>Panops baudini</tp:taxon-name></italic> Lamarck feeding on <italic><tp:taxon-name>Daviesia croniniana</tp:taxon-name></italic> F.Muell. (<tp:taxon-name>Fabaceae</tp:taxon-name>), photographed during September in Boorabbin National Park, Western Australia. Photograph by Dan Schoknecht (Western Australian Museum).</p></caption><graphic xmlns:xlink="http://www.w3.org/1999/xlink" xlink:href="ZooKeys-172-007-g001.jpg" position="float" orientation="portrait" xlink:type="simple"/></fig><fig id="F2" position="float" orientation="portrait"><label>Figure 2.</label><caption><p> <tp:taxon-name>Acroceridae</tp:taxon-name> wings. <tp:taxon-name>Panopinae</tp:taxon-name>: <bold>A</bold> <italic><tp:taxon-name>Apsona muscaria</tp:taxon-name></italic> Westwood <bold>B</bold> <italic><tp:taxon-name>Leucopsina odyneroides</tp:taxon-name></italic> Westwood <bold>C</bold> <italic><tp:taxon-name>Mesophysa tenaria</tp:taxon-name></italic> Neboiss <bold>D</bold> <italic><tp:taxon-name>Panops jade</tp:taxon-name></italic> sp. n. Scale line = 0.2 mm.</p></caption><graphic xmlns:xlink="http://www.w3.org/1999/xlink" xlink:href="ZooKeys-172-007-g002.jpg" position="float" orientation="portrait" xlink:type="simple"/></fig></tp:treatment-sec><ref-list><ref id="B19"><mixed-citation xmlns:xlink="http://www.w3.org/1999/xlink" xlink:type="simple"><person-group><name name-style="western"><surname>Latreille</surname><given-names>PA</given-names></name></person-group> (<year>1804</year>)<source> Tableau méthodique des insectes. In: Société de Naturalistes de d’Agriculteurs, Nouveau dictionnaire d’historie naturelle ... Tome 24 [Section 3]: Tableaux méthodique d’histoire naturelle. 84 + 4 + 85+ 238 + 18 + 34 pp. Déterville, Paris, 129–200.</source></mixed-citation></ref><ref id="B21"><mixed-citation xmlns:xlink="http://www.w3.org/1999/xlink" xlink:type="simple"><person-group><name name-style="western"><surname>Latreille</surname><given-names>PA</given-names></name></person-group> (<year>1810</year>)<source> Considerations generales sur l’ordre naturel des animaux .</source><publisher-name>.. F. Schoell</publisher-name>, <publisher-loc>Paris</publisher-loc>, <lpage>444</lpage> pp.</mixed-citation></ref><ref id="B22"><mixed-citation xmlns:xlink="http://www.w3.org/1999/xlink" xlink:type="simple"><person-group><name name-style="western"><surname>Latreille</surname><given-names>PA</given-names></name></person-group> (<year>1811</year>)<source> Panops. In: Encyclopedie methodique. Historie naturelle, Insects. Vol. 8, 722 pp. H. Agasse, Paris, 707–710.</source></mixed-citation></ref><ref id="B23"><mixed-citation xmlns:xlink="http://www.w3.org/1999/xlink" xlink:type="simple"><person-group><name name-style="western"><surname>Latreille</surname><given-names>PA</given-names></name></person-group> (<year>1816</year>)<source> Les crustacés, les arachnides et les insectes. In: Cuvier, [G.C.L.F.D.], Le règne animal. Tome III. Déterville, Paris, xxix + 653 pp.</source></mixed-citation></ref><ref id="B24"><mixed-citation xmlns:xlink="http://www.w3.org/1999/xlink" xlink:type="simple"><person-group><name name-style="western"><surname>Latreille</surname><given-names>PA</given-names></name></person-group> (<year>1825</year>)<source> Familles naturelles du règne animal .</source><publisher-name>.. J.B. Baillière</publisher-name>, <publisher-loc>Paris</publisher-loc>, <lpage>570</lpage> pp.</mixed-citation></ref><ref id="B25"><mixed-citation xmlns:xlink="http://www.w3.org/1999/xlink" xlink:type="simple"><person-group><name name-style="western"><surname>Latreille</surname><given-names>PA</given-names></name></person-group> (<year>1829</year>)<source> Suite et fin des insectes. In: Cuvier, [G. L. C. F. D.], Le règne animal. Tome V. Déterville et Crochard, Paris, xxiv + 556 pp.</source></mixed-citation></ref><ref id="B17"><mixed-citation xmlns:xlink="http://www.w3.org/1999/xlink" xlink:type="simple"><person-group><name name-style="western"><surname>Lamarck</surname><given-names>JBPA</given-names></name></person-group> (<year>1812</year>)<source> Extrait du cours de Zoologie du Muséum d’Histoire naturelle, sur les Animaux sans vertèbres; présentant la distribution et la classification de ces animaux, les caractères des principales divisions, et une simple liste des genres; a l’usage de ceux qui suivent ce cours.</source><publisher-name>d’Hautel &amp; Gabon</publisher-name>, <publisher-loc>Paris</publisher-loc>, <lpage>127</lpage> pp.</mixed-citation></ref><ref id="B50"><mixed-citation xmlns:xlink="http://www.w3.org/1999/xlink" xlink:type="simple"><person-group><name name-style="western"><surname>Wiedemann</surname><given-names>CRW</given-names></name></person-group> (<year>1830</year>)<source> Aussereuropaische zweiflugelige Insekten. Zweiter Theil. Schulz, Hamm. xii + 684 pp.</source></mixed-citation></ref><ref id="B26"><mixed-citation xmlns:xlink="http://www.w3.org/1999/xlink" xlink:type="simple"><person-group><name name-style="western"><surname>Macquart</surname><given-names>J</given-names></name></person-group> (<year>1838</year>)<source> Diptères exotiques nouveaux ou peu connus. Tome premier. 2e partie. Roret, Paris, 207 pp., 14 pls.</source></mixed-citation></ref><ref id="B3"><mixed-citation xmlns:xlink="http://www.w3.org/1999/xlink" xlink:type="simple"><person-group><name name-style="western"><surname>Blanchard</surname><given-names>CE</given-names></name></person-group> (<year>1840</year>)<source> Histoire naturelle des insectes. Orthoptères, névroptères, hémiptères, hyménoptères, lépidoptères et diptères. Vol. 3, 672 pp., 67 pls. In: Laporte FL de. Histoire naturelle des animaux articulés. Paris. [Acroceridae, p. 584]</source></mixed-citation></ref><ref id="B6"><mixed-citation xmlns:xlink="http://www.w3.org/1999/xlink" xlink:type="simple"><person-group><name name-style="western"><surname>Erichson</surname><given-names>WF</given-names></name></person-group> (<year>1840</year>)<source> Die Henopier, Eine familie aus der Ordung der Dipteren, 135–180, pl. 1, Figs 7–10.</source></mixed-citation></ref><ref id="B47"><mixed-citation xmlns:xlink="http://www.w3.org/1999/xlink" xlink:type="simple"><person-group><name name-style="western"><surname>Walker</surname><given-names>F</given-names></name></person-group> (<year>1855</year>)<source> List of the specimens of dipterous insects in the collection of the British Museum. Part VI. Supplement II. British Museum, London, 331–506.</source></mixed-citation></ref><ref id="B38"><mixed-citation xmlns:xlink="http://www.w3.org/1999/xlink" xlink:type="simple"><person-group><name name-style="western"><surname>Schiner</surname><given-names>IR</given-names></name></person-group> (<year>1868</year>)<source> Diptera. In: Wullerstorf-Urbair B von (Ed) Reise der osterreichischen Fregatte Novara. Zool. 2(1) B. K. Gerold’s Sohn, Wien, vi + 388 pp., 4 pls.</source></mixed-citation></ref><ref id="B48"><mixed-citation xmlns:xlink="http://www.w3.org/1999/xlink" xlink:type="simple"><person-group><name name-style="western"><surname>Westwood</surname><given-names>JO</given-names></name></person-group> (<year>1876</year>)<source> Notae Dipterologicae. No. 3. – Descriptions of new genera and species of the family Acroceridae. Trans. Ent. Soc. London 1876, 507–518.</source></mixed-citation></ref><ref id="B2"><mixed-citation xmlns:xlink="http://www.w3.org/1999/xlink" xlink:type="simple"><person-group><name name-style="western"><surname>Bigot</surname><given-names>JMF</given-names></name></person-group> (<year>1890</year>)<article-title> Dipteres nouveaux ou peu connus. 35e partie (1). XLIII: Cyrtidi (J. Bigot). Ann. Soc. Ent. Fr.</article-title><volume>9</volume>: <fpage>313</fpage>-<lpage>320</lpage>.</mixed-citation></ref><ref id="B10"><mixed-citation xmlns:xlink="http://www.w3.org/1999/xlink" xlink:type="simple"><person-group><name name-style="western"><surname>Hardy</surname><given-names>GH</given-names></name></person-group> (<year>1921</year>)<source> Australian Bombyliidae and Cyrtidae. Pap. Proc. R. Soc. Tasmania 1921, 41–83.</source></mixed-citation></ref><ref id="B11"><mixed-citation xmlns:xlink="http://www.w3.org/1999/xlink" xlink:type="simple"><person-group><name name-style="western"><surname>Hardy</surname><given-names>GH</given-names></name></person-group> (<year>1946</year>)<article-title> Miscellaneous notes on Australian Diptera. XII. Cyrtidae, Dolichopodidae and Phoridae. Proc. Linn. Soc.</article-title><source>New South Wales </source><volume>71</volume>: <fpage>65</fpage>-<lpage>71</lpage>.</mixed-citation></ref><ref id="B4"><mixed-citation xmlns:xlink="http://www.w3.org/1999/xlink" xlink:type="simple"><person-group><name name-style="western"><surname>Brunetti</surname><given-names>E</given-names></name></person-group> (<year>1926</year>)<article-title> New and little-known Cyrtidae (Diptera). Ann. Mag. Nat. Hist.</article-title><volume>18</volume>: <fpage>561</fpage>-<lpage>606</lpage>. doi: <ext-link ext-link-type="uri" xlink:href="http://dx.doi.org/10.1080/00222932608633552" xlink:type="simple">10.1080/00222932608633552</ext-link></mixed-citation></ref><ref id="B34"><mixed-citation xmlns:xlink="http://www.w3.org/1999/xlink" xlink:type="simple"><person-group><name name-style="western"><surname>Paramonov</surname><given-names>SJ</given-names></name></person-group> (<year>1957</year>)<article-title> A Review of the Australian Acroceridae (Diptera).</article-title><source>Australian Journal of Zoology </source><volume>5</volume>: <fpage>521</fpage>-<lpage>546</lpage>. doi: <ext-link ext-link-type="uri" xlink:href="http://dx.doi.org/10.1071/ZO9570521" xlink:type="simple">10.1071/ZO9570521</ext-link></mixed-citation></ref><ref id="B30"><mixed-citation xmlns:xlink="http://www.w3.org/1999/xlink" xlink:type="simple"><person-group><name name-style="western"><surname>Neboiss</surname><given-names>A</given-names></name></person-group> (<year>1971</year>)<article-title> Australian Panopinae (Diptera: Acroceridae).</article-title><source>Journal of the Australian Entomological Society </source><volume>10</volume>: <fpage>205</fpage>-<lpage>222</lpage>. doi: <ext-link ext-link-type="uri" xlink:href="http://dx.doi.org/10.1111/j.1440-6055.1971.tb00031.x" xlink:type="simple">10.1111/j.1440-6055.1971.tb00031.x</ext-link></mixed-citation></ref><ref id="B45"><mixed-citation xmlns:xlink="http://www.w3.org/1999/xlink" xlink:type="simple"><person-group><name name-style="western"><surname>Schlinger</surname><given-names>EI</given-names></name><name name-style="western"><surname>Jefferies</surname><given-names>MG</given-names></name></person-group> (<year>1989</year>)<article-title> Family Acroceridae.</article-title> In: <person-group><name name-style="western"><surname>Evenhuis</surname><given-names>NL</given-names></name></person-group> (<role>Ed</role>). <issue-title> Catalog of Diptera of the Australasian and Oceanian regions. Bishop Museum Special Publication.</issue-title><source>Bishop Museum Press,</source><volume>86</volume>: <fpage>375</fpage>-<lpage>37</lpage>.</mixed-citation></ref><ref id="B1"><mixed-citation xmlns:xlink="http://www.w3.org/1999/xlink" xlink:type="simple"><person-group><name name-style="western"><surname>Bequaert</surname><given-names>J</given-names></name></person-group> (<year>1931</year>)<article-title> The genus <italic>Lasia</italic> (Diptera, Cyrtidae) in North America, with descriptions of two new species. American Museum Novitates.</article-title><volume>455</volume>: <fpage>1</fpage>-<lpage>11</lpage>.</mixed-citation></ref><ref id="B39"><mixed-citation xmlns:xlink="http://www.w3.org/1999/xlink" xlink:type="simple"><person-group><name name-style="western"><surname>Schlinger</surname><given-names>EI</given-names></name></person-group> (<year>1959</year>)<article-title> A review of the genus Rhysogaster Aldrich, with descriptions of new genera and new species of Oriental, Ethiopian and Australian Acroceridae (Diptera).</article-title><source>Annals of the Entomological Society of America </source><volume>52</volume>: <fpage>150</fpage>-<lpage>159</lpage>.</mixed-citation></ref><ref id="B20"><mixed-citation xmlns:xlink="http://www.w3.org/1999/xlink" xlink:type="simple"><person-group><name name-style="western"><surname>Latreille</surname><given-names>PA</given-names></name></person-group> (<year>1809</year>)<source> Genera crustaceorum et insectorum .</source><publisher-name>.. Tomus quartus et ultimas. A. Koenig</publisher-name>, <publisher-loc>Parisiis et Argentorati [= Paris &amp; Strasbourg]</publisher-loc>, <lpage>399</lpage> pp.</mixed-citation></ref><ref id="B15"><mixed-citation xmlns:xlink="http://www.w3.org/1999/xlink" xlink:type="simple"><person-group><name name-style="western"><surname>Kertész</surname><given-names>K</given-names></name></person-group> (<year>1909</year>)<source> Catalogus Dipterorum hucusque descriptorum. Vol. 4, Oncodidae, Nemestrinidae, Mydaidae, Apioceridae, Asilidae.</source><publisher-name>Museum Nationale Hungaricum</publisher-name>, <publisher-loc>Budapestini [=Budepest]</publisher-loc>, <lpage>349</lpage> pp.</mixed-citation></ref><ref id="B5"><mixed-citation xmlns:xlink="http://www.w3.org/1999/xlink" xlink:type="simple"><person-group><name name-style="western"><surname>Edwards</surname><given-names>FW</given-names></name></person-group> (<year>1930</year>)<article-title> Bombyliidae, Nemenstrinidae, Cyrtidae. Dipt. Patagonia S.</article-title><source>Chile </source><volume>5</volume>: <fpage>166</fpage>-<lpage>197</lpage>.</mixed-citation></ref><ref id="B9"><mixed-citation xmlns:xlink="http://www.w3.org/1999/xlink" xlink:type="simple"><person-group><name name-style="western"><surname>Hardy</surname><given-names>GH</given-names></name></person-group> (<year>1918</year>)<article-title> Notes on Tasmanian Diptera and descriptions of new species. Pap. Proc. R. Soc.</article-title><source>Tasmania </source><volume>1917</volume>: <fpage>60</fpage>-<lpage>66</lpage>.</mixed-citation></ref></ref-list></tp:taxon-treatment>
