# Supplementary material for: Review of Australasian spider flies (Diptera, Acroceridae) with a revision of Panops Lamarck
Source: Zookeys. 2012 Mar 1;(172):7–75. doi: 10.3897/zookeys.172.1889 (PMC3307363; doi:10.3897/zookeys.172.1889)
Supplement: XML Treatment for Helle [file zookeys.172.1889-treatment16.xml]

<!DOCTYPE tp:taxon-treatment
  PUBLIC "-//TaxonX//DTD Taxonomic Treatment Publishing DTD v0 20100105//EN" "tax-treatment-NSO.dtd">
<tp:taxon-treatment xmlns:tp="http://www.plazi.org/taxpub"><tp:treatment-meta><mixed-citation publication-type="journal"><person-group><name><surname>Winterton</surname><given-names>Shaun L.</given-names></name></person-group><article-title>Review of Australasian spider flies (Diptera, Acroceridae) with a revision of 
                    <italic>Panops</italic> Lamarck
                </article-title><source>Zookeys</source><day>1</day><month>3</month><year>2012</year><volume>2012</volume><issue>172</issue><fpage>7</fpage><lpage>75</lpage><pub-id pub-id-type="doi">10.3897/zookeys.172.1889</pub-id></mixed-citation></tp:treatment-meta><tp:nomenclature><tp:taxon-name>
                            <tp:taxon-name-part taxon-name-part-type="genus">Helle</tp:taxon-name-part>
                        <object-id xmlns:xlink="http://www.w3.org/1999/xlink" xlink:type="simple">http://species-id.net/wiki/Helle</object-id>
                        </tp:taxon-name><tp:taxon-authority>Osten Sacken, 1896</tp:taxon-authority><xref ref-type="fig" rid="F3">Figs 3A</xref><xref ref-type="fig" rid="F56">56</xref><xref ref-type="fig" rid="F57"/><xref ref-type="fig" rid="F58"/><xref ref-type="fig" rid="F59">–59</xref><tp:nomenclature-citation-list><tp:nomenclature-citation><tp:taxon-name>Helle</tp:taxon-name><comment> Osten Sacken, 1896: 16 – <xref ref-type="bibr" rid="B13">Hutton 1901</xref>: 28; <xref ref-type="bibr" rid="B33">Paramonov 1955</xref>: 21; <xref ref-type="bibr" rid="B45">Schlinger and Jefferies 1989</xref>: 376. Type species: <italic><tp:taxon-name>Acrocera longirostris</tp:taxon-name></italic> Hudson, 1892: 56 by monotypy.<!--PageBreak--></comment></tp:nomenclature-citation></tp:nomenclature-citation-list></tp:nomenclature><tp:treatment-sec sec-type="Diagnosis"><title>Diagnosis.</title><p> Body length: 4.0–6.0 mm [male], 6.0–7.0 mm [female]. Body shape strongly arched; colouration non-metallic (brown or black); head size slightly narrower than thorax width, shape sub-spherical; postocular ridge and occiput rounded; three ocelli, anterior ocellus reduced in size; posterior margin of eye rounded; eye apilose; position of antennae on head near middle of frons; eyes contiguous above <!--PageBreak-->antennal base, not contiguous below antennal base; palpus present; proboscis greater than head length; flagellum stylate, apex with terminal seta; postpronotal lobes enlarged, medially contiguous to form collar; subscutellum enlarged; legs not elongated; wing markings absent; costa ending near wing apex, costal margin straight; humeral crossvein absent; radial veins straight or curved towards wing anterior margin; R<sub>1</sub> inflated distally at pterostigma; pterostigma and cell r<sub>1</sub> membranous, not ribbed; R<sub>2+3 </sub>present; R<sub>4+5 </sub>angled anteriorly approximately midway; cell r<sub>4+5 </sub>bisected by 2r-m, basal cell very narrow elongate, closed; 2r-m joining M<sub>1</sub> to R<sub>4+5</sub>; cell r<sub>4+5 </sub>present, narrow elongate, closed (open apically when 2r-m rarely absent); crossvein 2r-m present (rarely absent);R<sub>4</sub> without spur vein; medial vein compliment with M<sub>1</sub>, M<sub>2</sub> and M<sub>3</sub> present (M<sub>3</sub> fused with CuA<sub>1</sub>); discal cell closed completely; medial veins not reaching wing margin; CuA<sub>1</sub> joining M<sub>3</sub>, petiolate to margin; CuA<sub>2</sub> fused to A<sub>1</sub> before wing margin, petiolate; wing microtrichia absent; anal lobe well developed; alula well developed; abdominal tergites smooth, rounded; abdomen shape elongate, narrow cylindrical or conical (male), or rounded and inflated (female).</p><fig id="F56" position="float" orientation="portrait"><label>Figure 56.</label><caption><p><italic><tp:taxon-name>Helle longirostris</tp:taxon-name></italic> (Hudson), male, lateral view [700556]. Body length = 5.0 mm.</p></caption><graphic xmlns:xlink="http://www.w3.org/1999/xlink" xlink:href="ZooKeys-172-007-g056.jpg" position="float" orientation="portrait" xlink:type="simple"/></fig><fig id="F57" position="float" orientation="portrait"><label>Figure 57.</label><caption><p><italic><tp:taxon-name>Helle longirostris</tp:taxon-name></italic> (Hudson), female, lateral view [700557]. Body length = 5.5 mm.</p></caption><graphic xmlns:xlink="http://www.w3.org/1999/xlink" xlink:href="ZooKeys-172-007-g057.jpg" position="float" orientation="portrait" xlink:type="simple"/></fig><fig id="F58" position="float" orientation="portrait"><label>Figure 58.</label><caption><p><italic><tp:taxon-name>Helle rufescens</tp:taxon-name></italic> Brunetti, male, lateral view [700558]. Body length = 8.5 mm.</p></caption><graphic xmlns:xlink="http://www.w3.org/1999/xlink" xlink:href="ZooKeys-172-007-g058.jpg" position="float" orientation="portrait" xlink:type="simple"/></fig><fig id="F59" position="float" orientation="portrait"><label>Figure 59.</label><caption><p><italic><tp:taxon-name>Helle rufescens</tp:taxon-name></italic> Brunetti, female, lateral view [700559]. Body length = 7.0 mm.</p></caption><graphic xmlns:xlink="http://www.w3.org/1999/xlink" xlink:href="ZooKeys-172-007-g059.jpg" position="float" orientation="portrait" xlink:type="simple"/></fig><!--PageBreak--></tp:treatment-sec><tp:treatment-sec sec-type="Included species"><title>Included species.</title><p><italic><tp:taxon-name>Helle longirostris</tp:taxon-name></italic> (Hudson, 1892); <italic><tp:taxon-name>Helle rufescens</tp:taxon-name></italic> Brunetti, 1926.</p></tp:treatment-sec><tp:treatment-sec sec-type="Comments"><title>Comments.</title><p><italic><tp:taxon-name>Helle</tp:taxon-name></italic> is an endemic genus to New Zealand that is closely related to <italic><tp:taxon-name>Schlingeriella</tp:taxon-name></italic>, the only other philopotine genus in the region (<xref ref-type="bibr" rid="B7">Gillung and Winterton 2011</xref>; <xref ref-type="bibr" rid="B51">Winterton et al. 2007</xref>). Characteristics supporting this closerelationship include thickening of wing vein R<sub>1</sub> at the pterostigma, elongate mouthparts, apilose eyes, 2r-m absent (rarely in <italic><tp:taxon-name>Helle</tp:taxon-name></italic>) and R<sub>4+5 </sub>angled anteriorly approximately half way along vein.<!--PageBreak--> <italic><tp:taxon-name>Helle</tp:taxon-name></italic> can be differentiated from all other philopotine genera based on the relatively complete wing venation, inflated R<sub>1</sub> at pterostigma, palpi present and apilose eyes.</p></tp:treatment-sec><tp:treatment-sec sec-type="Key to Helle species"><title>Key to <tp:taxon-name>Helle</tp:taxon-name> species</title><table-wrap content-type="key" position="anchor" orientation="portrait"><table><tbody><tr><td rowspan="1" colspan="1">1</td><td rowspan="1" colspan="1">Body colour brown-black, sometimes with metallic iridescence, scutum without dark markings (<xref ref-type="fig" rid="F56">Figs 56</xref><xref ref-type="fig" rid="F57">–57</xref>)</td><td rowspan="1" colspan="1"><italic><tp:taxon-name>Helle longirostris</tp:taxon-name></italic> (Hudson, 1892)</td></tr><tr><td rowspan="1" colspan="1">–</td><td rowspan="1" colspan="1">Body colour yellowish-orange, scutum with dark longitudinal stripes, narrower anteriorly (<xref ref-type="fig" rid="F58">Figs 58</xref><xref ref-type="fig" rid="F59">–59</xref>)</td><td rowspan="1" colspan="1"><italic><tp:taxon-name>Helle rufescens</tp:taxon-name></italic> Brunetti, 1926</td></tr></tbody></table></table-wrap></tp:treatment-sec><tp:treatment-sec><!--Section generated to contain objects referenced in tp:taxon-treatment.--><fig id="F3" position="float" orientation="portrait"><label>Figure 3.</label><caption><p> <tp:taxon-name>Acroceridae</tp:taxon-name> wings. <tp:taxon-name>Philopotinae</tp:taxon-name>: <bold>A</bold> <italic><tp:taxon-name>Helle rufescens</tp:taxon-name></italic> Brunetti <bold>B</bold> <italic><tp:taxon-name>Schlingeriella irwini</tp:taxon-name></italic> Gillung &amp; Winterton. <tp:taxon-name>Acrocerinae</tp:taxon-name> <bold>C</bold> <italic><tp:taxon-name>Ogcodes basalis</tp:taxon-name></italic> Walker <bold>D</bold> <italic><tp:taxon-name>Pterodontia davisi</tp:taxon-name></italic> Paramonov (female). Scale line = 0.2 mm.</p></caption><graphic xmlns:xlink="http://www.w3.org/1999/xlink" xlink:href="ZooKeys-172-007-g003.jpg" position="float" orientation="portrait" xlink:type="simple"/></fig></tp:treatment-sec><ref-list><ref id="B13"><mixed-citation xmlns:xlink="http://www.w3.org/1999/xlink" xlink:type="simple"><person-group><name name-style="western"><surname>Hutton</surname><given-names>FW</given-names></name></person-group> (<year>1901</year>)<article-title> Synopsis of the Diptera Brachyera of New Zealand. Trans. Proc. N. Z. Inst.</article-title><volume>33</volume>: <fpage>1</fpage>-<lpage>95</lpage>.</mixed-citation></ref><ref id="B33"><mixed-citation xmlns:xlink="http://www.w3.org/1999/xlink" xlink:type="simple"><person-group><name name-style="western"><surname>Paramonov</surname><given-names>SJ</given-names></name></person-group> (<year>1955</year>)<article-title> New Zealand Cyrtidae (Diptera) and the problem of the Pacific island fauna.</article-title><source>Pacific Science </source><volume>9</volume>: <fpage>16</fpage>-<lpage>25</lpage>.</mixed-citation></ref><ref id="B45"><mixed-citation xmlns:xlink="http://www.w3.org/1999/xlink" xlink:type="simple"><person-group><name name-style="western"><surname>Schlinger</surname><given-names>EI</given-names></name><name name-style="western"><surname>Jefferies</surname><given-names>MG</given-names></name></person-group> (<year>1989</year>)<article-title> Family Acroceridae.</article-title> In: <person-group><name name-style="western"><surname>Evenhuis</surname><given-names>NL</given-names></name></person-group> (<role>Ed</role>). <issue-title> Catalog of Diptera of the Australasian and Oceanian regions. Bishop Museum Special Publication.</issue-title><source>Bishop Museum Press,</source><volume>86</volume>: <fpage>375</fpage>-<lpage>37</lpage>.</mixed-citation></ref><ref id="B7"><mixed-citation xmlns:xlink="http://www.w3.org/1999/xlink" xlink:type="simple"><person-group><name name-style="western"><surname>Gillung</surname><given-names>J</given-names></name><name name-style="western"><surname>Winterton</surname><given-names>S</given-names></name></person-group> (<year>2011</year>)<article-title> New genera of philopotine spider flies (Diptera, Acroceridae) with a key to living and fossil genera.</article-title><source>ZooKeys </source><volume>127</volume>: <fpage>15</fpage>-<lpage>27</lpage>. doi: <ext-link ext-link-type="uri" xlink:href="http://dx.doi.org/10.3897/zookeys.127.1824" xlink:type="simple">10.3897/zookeys.127.1824</ext-link></mixed-citation></ref><ref id="B51"><mixed-citation xmlns:xlink="http://www.w3.org/1999/xlink" xlink:type="simple"><person-group><name name-style="western"><surname>Winterton</surname><given-names>SL</given-names></name><name name-style="western"><surname>Wiegmann</surname><given-names>BM</given-names></name><name name-style="western"><surname>Schlinger</surname><given-names>EI</given-names></name></person-group> (<year>2007</year>)<article-title> Phylogeny and Bayesian divergence time estimations of small-headed flies (Diptera: Acroceridae) using multiple molecular markers.</article-title><source>Molecular Phylogenetics and Evolution </source><volume>43</volume>: <fpage>808</fpage>-<lpage>832</lpage>.</mixed-citation></ref></ref-list></tp:taxon-treatment>
