# Supplementary material for: Review of Australasian spider flies (Diptera, Acroceridae) with a revision of Panops Lamarck
Source: Zookeys. 2012 Mar 1;(172):7–75. doi: 10.3897/zookeys.172.1889 (PMC3307363; doi:10.3897/zookeys.172.1889)
Supplement: XML Treatment for Schlingeriella [file zookeys.172.1889-treatment17.xml]

<!DOCTYPE tp:taxon-treatment
  PUBLIC "-//TaxonX//DTD Taxonomic Treatment Publishing DTD v0 20100105//EN" "tax-treatment-NSO.dtd">
<tp:taxon-treatment xmlns:tp="http://www.plazi.org/taxpub"><tp:treatment-meta><mixed-citation publication-type="journal"><person-group><name><surname>Winterton</surname><given-names>Shaun L.</given-names></name></person-group><article-title>Review of Australasian spider flies (Diptera, Acroceridae) with a revision of 
                    <italic>Panops</italic> Lamarck
                </article-title><source>Zookeys</source><day>1</day><month>3</month><year>2012</year><volume>2012</volume><issue>172</issue><fpage>7</fpage><lpage>75</lpage><pub-id pub-id-type="doi">10.3897/zookeys.172.1889</pub-id></mixed-citation></tp:treatment-meta><tp:nomenclature><tp:taxon-name>
                            <tp:taxon-name-part taxon-name-part-type="genus">Schlingeriella</tp:taxon-name-part>
                        <object-id xmlns:xlink="http://www.w3.org/1999/xlink" xlink:type="simple">urn:lsid:zoobank.org:act:99EAC1BE-4A6F-43E0-B61A-6460BF68694E</object-id>
                        <object-id xmlns:xlink="http://www.w3.org/1999/xlink" xlink:type="simple">http://species-id.net/wiki/Schlingeriella</object-id>
                        </tp:taxon-name><tp:taxon-authority>Gillung &amp; Winterton</tp:taxon-authority><xref ref-type="fig" rid="F3">Figs 3B</xref><xref ref-type="fig" rid="F60">60</xref><xref ref-type="fig" rid="F61"/><xref ref-type="fig" rid="F62">–62</xref><tp:nomenclature-citation-list><tp:nomenclature-citation><tp:taxon-name>Schlingeriella</tp:taxon-name><comment> Gillung &amp; Winterton, 2011: 22. Type species: <italic><tp:taxon-name>Schlingeriella irwini</tp:taxon-name></italic> Gillung &amp; Winterton, 2011: 23.<!--PageBreak--></comment></tp:nomenclature-citation></tp:nomenclature-citation-list></tp:nomenclature><tp:treatment-sec sec-type="Diagnosis"><title>Diagnosis.</title><p>Body length: 2.4–4.0 mm [male], 4.4–6.0 mm [female]. Body shape arched; body colouration non-metallic dark brown; head width much smaller <!--PageBreak-->than thorax (female) or slightly smaller than thorax (male); head spherical; postocular ridge and occiput extended posteriorly into slight ridge; posterior margin of eye rounded; eyes bare; position of antennae on head near middle of frons, slightly nearer to mouthparts; eyes contiguous above antennal base, not contiguous below; palpus present; proboscis longer than head; antennal flagellum stylate, apex with terminal seta; thorax with postpronotal lobes enlarged, medially contiguous to form collar; subscutellum <!--PageBreak-->enlarged; legs not greatly elongated; pulvilli present; wing hyaline, markings absent; costa ending in radial field; costal margin straight in both sexes; humeral crossvein absent; radial veins meeting wing margin before wing apex; R<sub>1</sub> inflated distally at pterostigma; R<sub>2+3 </sub>present; R<sub>4+5 </sub>slightly curved anteriorly midway; veins M<sub>1</sub>, M<sub>2</sub> and M<sub>3</sub> present; discal cell absent; medial veins reaching wing margin (or nearly so); crossvein 2r-m absent; Cu reduced, not reaching wing margin; anal lobe not enlarged; alula well developed; abdomen smooth, rounded, cylindrical in shape, similar width to thorax (male) or greatly rounded, inflated (female).</p><fig id="F60" position="float" orientation="portrait"><label>Figure 60.</label><caption><p><italic><tp:taxon-name>Schlingeriella irwini</tp:taxon-name></italic> Gillung &amp; Winterton, male, lateral view [700560, 693079]. Body length = 2.4 mm.</p></caption><graphic xmlns:xlink="http://www.w3.org/1999/xlink" xlink:href="ZooKeys-172-007-g060.jpg" position="float" orientation="portrait" xlink:type="simple"/></fig><fig id="F61" position="float" orientation="portrait"><label>Figure 61.</label><caption><p><italic><tp:taxon-name>Schlingeriella irwini</tp:taxon-name></italic> Gillung &amp; Winterton, female, lateral view [700561, 693080]. Body length = 4.4 mm.</p></caption><graphic xmlns:xlink="http://www.w3.org/1999/xlink" xlink:href="ZooKeys-172-007-g061.jpg" position="float" orientation="portrait" xlink:type="simple"/></fig><fig id="F62" position="float" orientation="portrait"><label>Figure 62.</label><caption><p><italic><tp:taxon-name>Schlingeriella irwini</tp:taxon-name></italic> Gillung &amp; Winterton, female, anterior view [700562]. Body length = 4.4 mm.</p></caption><graphic xmlns:xlink="http://www.w3.org/1999/xlink" xlink:href="ZooKeys-172-007-g062.jpg" position="float" orientation="portrait" xlink:type="simple"/></fig><!--PageBreak--></tp:treatment-sec><tp:treatment-sec sec-type="Included species"><title>Included species.</title><p><italic><tp:taxon-name>Schlingeriella irwini</tp:taxon-name></italic> Gillung &amp; Winterton, 2011.</p></tp:treatment-sec><tp:treatment-sec sec-type="Comments"><title>Comments.</title><p><italic><tp:taxon-name>Schlingeriella</tp:taxon-name></italic> is differentiated from other <tp:taxon-name>Philopotinae</tp:taxon-name> by medial veins mostly reaching the wing margin, R<sub>1</sub> inflated apically, reduced wing venation (i.e. absence of all wing cells except cell <italic>br</italic>), elongate mouthparts and apilose eyes. See results of <xref ref-type="bibr" rid="B51">Winterton et al. (2007)</xref> for phylogenetic placement and divergence times. This genus is represented by only a single species (<italic><tp:taxon-name>Schlingeriella irwini</tp:taxon-name></italic> sp. n.) from New Caledonia (France). There is dramatic sexual dimorphism in body size, with females considerably larger than the males. This genus was described by <xref ref-type="bibr" rid="B7">Gillung and Winterton (2011)</xref> to honour the decades of work by Evert I. Schlinger on world <tp:taxon-name>Acroceridae</tp:taxon-name> taxonomy. Evert Schlinger not only collected many of the specimens in New Caledonia, he also recognized that it represented a completely new genus of endemic spider flies.</p><!--PageBreak--></tp:treatment-sec><tp:treatment-sec><!--Section generated to contain objects referenced in tp:taxon-treatment.--><fig id="F3" position="float" orientation="portrait"><label>Figure 3.</label><caption><p> <tp:taxon-name>Acroceridae</tp:taxon-name> wings. <tp:taxon-name>Philopotinae</tp:taxon-name>: <bold>A</bold> <italic><tp:taxon-name>Helle rufescens</tp:taxon-name></italic> Brunetti <bold>B</bold> <italic><tp:taxon-name>Schlingeriella irwini</tp:taxon-name></italic> Gillung &amp; Winterton. <tp:taxon-name>Acrocerinae</tp:taxon-name> <bold>C</bold> <italic><tp:taxon-name>Ogcodes basalis</tp:taxon-name></italic> Walker <bold>D</bold> <italic><tp:taxon-name>Pterodontia davisi</tp:taxon-name></italic> Paramonov (female). Scale line = 0.2 mm.</p></caption><graphic xmlns:xlink="http://www.w3.org/1999/xlink" xlink:href="ZooKeys-172-007-g003.jpg" position="float" orientation="portrait" xlink:type="simple"/></fig></tp:treatment-sec><ref-list><ref id="B51"><mixed-citation xmlns:xlink="http://www.w3.org/1999/xlink" xlink:type="simple"><person-group><name name-style="western"><surname>Winterton</surname><given-names>SL</given-names></name><name name-style="western"><surname>Wiegmann</surname><given-names>BM</given-names></name><name name-style="western"><surname>Schlinger</surname><given-names>EI</given-names></name></person-group> (<year>2007</year>)<article-title> Phylogeny and Bayesian divergence time estimations of small-headed flies (Diptera: Acroceridae) using multiple molecular markers.</article-title><source>Molecular Phylogenetics and Evolution </source><volume>43</volume>: <fpage>808</fpage>-<lpage>832</lpage>.</mixed-citation></ref><ref id="B7"><mixed-citation xmlns:xlink="http://www.w3.org/1999/xlink" xlink:type="simple"><person-group><name name-style="western"><surname>Gillung</surname><given-names>J</given-names></name><name name-style="western"><surname>Winterton</surname><given-names>S</given-names></name></person-group> (<year>2011</year>)<article-title> New genera of philopotine spider flies (Diptera, Acroceridae) with a key to living and fossil genera.</article-title><source>ZooKeys </source><volume>127</volume>: <fpage>15</fpage>-<lpage>27</lpage>. doi: <ext-link ext-link-type="uri" xlink:href="http://dx.doi.org/10.3897/zookeys.127.1824" xlink:type="simple">10.3897/zookeys.127.1824</ext-link></mixed-citation></ref></ref-list></tp:taxon-treatment>
