# Supplementary material for: Review of Australasian spider flies (Diptera, Acroceridae) with a revision of Panops Lamarck
Source: Zookeys. 2012 Mar 1;(172):7–75. doi: 10.3897/zookeys.172.1889 (PMC3307363; doi:10.3897/zookeys.172.1889)
Supplement: XML Treatment for Acrocerinae [file zookeys.172.1889-treatment18.xml]

<!DOCTYPE tp:taxon-treatment
  PUBLIC "-//TaxonX//DTD Taxonomic Treatment Publishing DTD v0 20100105//EN" "tax-treatment-NSO.dtd">
<tp:taxon-treatment xmlns:tp="http://www.plazi.org/taxpub"><tp:treatment-meta><mixed-citation publication-type="journal"><person-group><name><surname>Winterton</surname><given-names>Shaun L.</given-names></name></person-group><article-title>Review of Australasian spider flies (Diptera, Acroceridae) with a revision of 
                    <italic>Panops</italic> Lamarck
                </article-title><source>Zookeys</source><day>1</day><month>3</month><year>2012</year><volume>2012</volume><issue>172</issue><fpage>7</fpage><lpage>75</lpage><pub-id pub-id-type="doi">10.3897/zookeys.172.1889</pub-id></mixed-citation></tp:treatment-meta><tp:nomenclature><label>Subfamily</label><tp:taxon-name>
                            <tp:taxon-name-part taxon-name-part-type="genus">Acrocerinae</tp:taxon-name-part>
                        <object-id xmlns:xlink="http://www.w3.org/1999/xlink" xlink:type="simple">http://species-id.net/wiki/Acrocerinae</object-id>
                        </tp:taxon-name><tp:taxon-authority>Zetterstedt, 1837</tp:taxon-authority></tp:nomenclature><tp:treatment-sec sec-type="Type genus"><title>Type genus.</title><p> Acrocera Meigen 1803: 266.</p></tp:treatment-sec><tp:treatment-sec sec-type="Diagnosis"><title>Diagnosis.</title><p>Small to medium sized, densely pilose to apilose, body rarely arched; antennal flagellum stylate; postpronotal lobes widely separated, never medially contiguous; wing venation highly variable, ranging from complete with cells cu-p, bm br, d, m<sub>3</sub> and basal r<sub>4+5 </sub>present, to highly reduced with few closed cells; humeral crossvein rarely well developed; tibial apical spines absent (rarely present); larvae exclusively parasitoids of araneomorph spiders.</p><!--PageBreak--></tp:treatment-sec></tp:taxon-treatment>
