# Supplementary material for: Review of Australasian spider flies (Diptera, Acroceridae) with a revision of Panops Lamarck
Source: Zookeys. 2012 Mar 1;(172):7–75. doi: 10.3897/zookeys.172.1889 (PMC3307363; doi:10.3897/zookeys.172.1889)
Supplement: XML Treatment for Ogcodes [file zookeys.172.1889-treatment19.xml]

<!DOCTYPE tp:taxon-treatment
  PUBLIC "-//TaxonX//DTD Taxonomic Treatment Publishing DTD v0 20100105//EN" "tax-treatment-NSO.dtd">
<tp:taxon-treatment xmlns:tp="http://www.plazi.org/taxpub"><tp:treatment-meta><mixed-citation publication-type="journal"><person-group><name><surname>Winterton</surname><given-names>Shaun L.</given-names></name></person-group><article-title>Review of Australasian spider flies (Diptera, Acroceridae) with a revision of 
                    <italic>Panops</italic> Lamarck
                </article-title><source>Zookeys</source><day>1</day><month>3</month><year>2012</year><volume>2012</volume><issue>172</issue><fpage>7</fpage><lpage>75</lpage><pub-id pub-id-type="doi">10.3897/zookeys.172.1889</pub-id></mixed-citation></tp:treatment-meta><tp:nomenclature><tp:taxon-name>
                            <tp:taxon-name-part taxon-name-part-type="genus">Ogcodes</tp:taxon-name-part>
                        <object-id xmlns:xlink="http://www.w3.org/1999/xlink" xlink:type="simple">http://species-id.net/wiki/Ogcodes</object-id>
                        </tp:taxon-name><tp:taxon-authority>Latreille, 1797</tp:taxon-authority><xref ref-type="fig" rid="F3">Figs 3C</xref><xref ref-type="fig" rid="F63">63</xref><xref ref-type="fig" rid="F64">–64</xref><tp:nomenclature-citation-list><tp:nomenclature-citation><tp:taxon-name>Ogcodes</tp:taxon-name><comment> Latreille, 1797: 154 – <xref ref-type="bibr" rid="B40">Schlinger 1960</xref>: 245; <xref ref-type="bibr" rid="B45">Schlinger and Jefferies 1989</xref>: 377. Type species, <italic><tp:taxon-name>Musca gibbosa</tp:taxon-name></italic> Linnaeus, by subsequent monotypy (<xref ref-type="bibr" rid="B18">Latreille 1802</xref>: 432).</comment></tp:nomenclature-citation><tp:nomenclature-citation><tp:taxon-name>Oncodes</tp:taxon-name><comment><xref ref-type="bibr" rid="B29">Meigen 1822</xref>: 99 [emendation of <italic><tp:taxon-name>Ogcodes</tp:taxon-name></italic> Latreille] – <xref ref-type="bibr" rid="B49">White 1914</xref>: 69; <xref ref-type="bibr" rid="B10">Hardy 1921</xref>: 77, <xref ref-type="bibr" rid="B11">1946</xref>: 66; <xref ref-type="bibr" rid="B33">Paramonov 1955</xref>: 23, 1957: 531.</comment></tp:nomenclature-citation></tp:nomenclature-citation-list></tp:nomenclature><tp:treatment-sec sec-type="Note"><title>Note.</title><p> Synonymy and usage restricted to Australasian region fauna only; see <xref ref-type="bibr" rid="B40">Schlinger (1960)</xref> for more exhaustive list.</p></tp:treatment-sec><tp:treatment-sec sec-type="Diagnosis"><title>Diagnosis.</title><p> Body length: 3.0–5.0 mm [male], 4.0–8.0 mm [female]. Body shape not arched, colouration black, yellow or white, non-metallic; head much smaller <!--PageBreak-->than thorax width, shape sub-spherical; postocular ridge and occiput rounded; two or three ocelli, anterior ocellus sometimes absent; posterior margin of eye rounded; eye apilose; position of antennae on head adjacent to mouthparts; eyes contiguous above antennal base, not contiguous below antennal base; palpus absent; proboscis apparently absent; flagellum shape stylate; apex with terminal setae (or single seta); antenotum not collar-like behind head; subscutellum enlarged; tibial spines absent; pulvilli present; wing hyaline, markings absent; costa ending near wing apex, costal margin straight; humeral crossvein absent; radial veins straight; R<sub>1</sub> inflated or not inflated distally; pterostigma and cell r<sub>1</sub> membranous, not ribbed; only two radial veins present, R<sub>2+3 </sub>absent, R<sub>4+5 </sub>not reaching wing margin; medial vein compliment with M<sub>1</sub>, M<sub>2 </sub>and M<sub>3</sub> present, or two M veins present; discal cell weakly formed or absent; medial veins not reaching wing margin; cell m<sub>3</sub> absent; CuA<sub>1</sub> absent; CuA<sub>2</sub> separate from A<sub>1</sub>, ending just before wing margin; crossvein 2r-m absent; wing microtrichia absent; anal lobe well developed; alula well developed; abdominal tergites smooth, rounded (rarely with tubercles in fossil species); abdomen shape greatly rounded, inflated.</p><fig id="F63" position="float" orientation="portrait"><label>Figure 63.</label><caption><p><italic><tp:taxon-name>Ogcodes</tp:taxon-name></italic> sp., male, lateral view [700563]. Body length = 9.0 mm.</p></caption><graphic xmlns:xlink="http://www.w3.org/1999/xlink" xlink:href="ZooKeys-172-007-g063.jpg" position="float" orientation="portrait" xlink:type="simple"/></fig><fig id="F64" position="float" orientation="portrait"><label>Figure 64.</label><caption><p><italic><tp:taxon-name>Ogcodes</tp:taxon-name></italic> sp., female, lateral view [700564]. Body length = 5.0 mm.</p></caption><graphic xmlns:xlink="http://www.w3.org/1999/xlink" xlink:href="ZooKeys-172-007-g064.jpg" position="float" orientation="portrait" xlink:type="simple"/></fig></tp:treatment-sec><tp:treatment-sec sec-type="Included species"><title>Included species.</title><p><italic><tp:taxon-name>Ogcodes</tp:taxon-name></italic> is a distinctive and cosmopolitan genus and the most species-rich in the family. Thirty-four species in two subgenera (<italic><tp:taxon-name>Ogcodes</tp:taxon-name></italic> and <italic><tp:taxon-name>Protogcodes</tp:taxon-name></italic> Schlinger, 1960) are listed by <xref ref-type="bibr" rid="B45">Schlinger and Jefferies (1989)</xref> for the Australasian region.</p></tp:treatment-sec><tp:treatment-sec sec-type="Comments"><title>Comments.</title><p><italic><tp:taxon-name>Ogcodes</tp:taxon-name></italic> is in need of revision and no recent keys to species have been published for the region. The most recent revision of the genus was by <xref ref-type="bibr" rid="B40">Schlinger (1960)</xref>, but there are many undescribed species in collections and a world revision of the genus is needed. <italic><tp:taxon-name>Ogcodes</tp:taxon-name></italic> is a derived genus with a typical globose body, relatively small head and reduced wing venation. Characters which differentiate <italic><tp:taxon-name>Ogcodes</tp:taxon-name></italic> from all other <tp:taxon-name>Acroceridae</tp:taxon-name> genera include antennae proximal to mouthparts, palpi absent, proboscis very short, almost all wing cells absent or poorly formed, eyes apilose and R<sub>2+3 </sub>absent.</p></tp:treatment-sec><tp:treatment-sec><!--Section generated to contain objects referenced in tp:taxon-treatment.--><fig id="F3" position="float" orientation="portrait"><label>Figure 3.</label><caption><p> <tp:taxon-name>Acroceridae</tp:taxon-name> wings. <tp:taxon-name>Philopotinae</tp:taxon-name>: <bold>A</bold> <italic><tp:taxon-name>Helle rufescens</tp:taxon-name></italic> Brunetti <bold>B</bold> <italic><tp:taxon-name>Schlingeriella irwini</tp:taxon-name></italic> Gillung &amp; Winterton. <tp:taxon-name>Acrocerinae</tp:taxon-name> <bold>C</bold> <italic><tp:taxon-name>Ogcodes basalis</tp:taxon-name></italic> Walker <bold>D</bold> <italic><tp:taxon-name>Pterodontia davisi</tp:taxon-name></italic> Paramonov (female). Scale line = 0.2 mm.</p></caption><graphic xmlns:xlink="http://www.w3.org/1999/xlink" xlink:href="ZooKeys-172-007-g003.jpg" position="float" orientation="portrait" xlink:type="simple"/></fig></tp:treatment-sec><ref-list><ref id="B40"><mixed-citation xmlns:xlink="http://www.w3.org/1999/xlink" xlink:type="simple"><person-group><name name-style="western"><surname>Schlinger</surname><given-names>EI</given-names></name></person-group> (<year>1960</year>)<article-title> A revision of the genus Ogcodes Latreille, with particular reference to species of the Western Hemisphere. Proc. U. S. Nat. Mus.</article-title><volume>111</volume>: <fpage>227</fpage>-<lpage>336</lpage>.</mixed-citation></ref><ref id="B45"><mixed-citation xmlns:xlink="http://www.w3.org/1999/xlink" xlink:type="simple"><person-group><name name-style="western"><surname>Schlinger</surname><given-names>EI</given-names></name><name name-style="western"><surname>Jefferies</surname><given-names>MG</given-names></name></person-group> (<year>1989</year>)<article-title> Family Acroceridae.</article-title> In: <person-group><name name-style="western"><surname>Evenhuis</surname><given-names>NL</given-names></name></person-group> (<role>Ed</role>). <issue-title> Catalog of Diptera of the Australasian and Oceanian regions. Bishop Museum Special Publication.</issue-title><source>Bishop Museum Press,</source><volume>86</volume>: <fpage>375</fpage>-<lpage>37</lpage>.</mixed-citation></ref><ref id="B18"><mixed-citation xmlns:xlink="http://www.w3.org/1999/xlink" xlink:type="simple"><person-group><name name-style="western"><surname>Latreille</surname><given-names>PA</given-names></name></person-group> (<year>1802</year>)<source> Histoire naturelle, générale et particulière, des crustacés et des insectes. Tome troisième. Families naturelles des genres. Dufart, Paris, xii + 13–467 pp.</source></mixed-citation></ref><ref id="B29"><mixed-citation xmlns:xlink="http://www.w3.org/1999/xlink" xlink:type="simple"><person-group><name name-style="western"><surname>Meigen</surname><given-names>JW</given-names></name></person-group> (<year>1822</year>)<source> Systematische Beschreibung der bekannten europaischen zweiflugeligen Insekten. Dritter Theil. Schulz-Wundermann, Hamm. x + 416 pp</source></mixed-citation></ref><ref id="B49"><mixed-citation xmlns:xlink="http://www.w3.org/1999/xlink" xlink:type="simple"><person-group><name name-style="western"><surname>White</surname><given-names>A</given-names></name></person-group> (<year>1914</year>)<source> The Diptera-Brachycera of Tasmania. Part I. Families Leptidae, Stratiomyidae, Nemestrinidae, &amp; Cyrtidae. Pap. Proc. R. Soc. Tasmania 1914, 35–74.</source></mixed-citation></ref><ref id="B10"><mixed-citation xmlns:xlink="http://www.w3.org/1999/xlink" xlink:type="simple"><person-group><name name-style="western"><surname>Hardy</surname><given-names>GH</given-names></name></person-group> (<year>1921</year>)<source> Australian Bombyliidae and Cyrtidae. Pap. Proc. R. Soc. Tasmania 1921, 41–83.</source></mixed-citation></ref><ref id="B11"><mixed-citation xmlns:xlink="http://www.w3.org/1999/xlink" xlink:type="simple"><person-group><name name-style="western"><surname>Hardy</surname><given-names>GH</given-names></name></person-group> (<year>1946</year>)<article-title> Miscellaneous notes on Australian Diptera. XII. Cyrtidae, Dolichopodidae and Phoridae. Proc. Linn. Soc.</article-title><source>New South Wales </source><volume>71</volume>: <fpage>65</fpage>-<lpage>71</lpage>.</mixed-citation></ref><ref id="B33"><mixed-citation xmlns:xlink="http://www.w3.org/1999/xlink" xlink:type="simple"><person-group><name name-style="western"><surname>Paramonov</surname><given-names>SJ</given-names></name></person-group> (<year>1955</year>)<article-title> New Zealand Cyrtidae (Diptera) and the problem of the Pacific island fauna.</article-title><source>Pacific Science </source><volume>9</volume>: <fpage>16</fpage>-<lpage>25</lpage>.</mixed-citation></ref></ref-list></tp:taxon-treatment>
