# Supplementary material for: Review of Australasian spider flies (Diptera, Acroceridae) with a revision of Panops Lamarck
Source: Zookeys. 2012 Mar 1;(172):7–75. doi: 10.3897/zookeys.172.1889 (PMC3307363; doi:10.3897/zookeys.172.1889)
Supplement: XML Treatment for Pterodontia [file zookeys.172.1889-treatment20.xml]

<!DOCTYPE tp:taxon-treatment
  PUBLIC "-//TaxonX//DTD Taxonomic Treatment Publishing DTD v0 20100105//EN" "tax-treatment-NSO.dtd">
<tp:taxon-treatment xmlns:tp="http://www.plazi.org/taxpub"><tp:treatment-meta><mixed-citation publication-type="journal"><person-group><name><surname>Winterton</surname><given-names>Shaun L.</given-names></name></person-group><article-title>Review of Australasian spider flies (Diptera, Acroceridae) with a revision of 
                    <italic>Panops</italic> Lamarck
                </article-title><source>Zookeys</source><day>1</day><month>3</month><year>2012</year><volume>2012</volume><issue>172</issue><fpage>7</fpage><lpage>75</lpage><pub-id pub-id-type="doi">10.3897/zookeys.172.1889</pub-id></mixed-citation></tp:treatment-meta><tp:nomenclature><tp:taxon-name>
                            <tp:taxon-name-part taxon-name-part-type="genus">Pterodontia</tp:taxon-name-part>
                        <object-id xmlns:xlink="http://www.w3.org/1999/xlink" xlink:type="simple">http://species-id.net/wiki/Pterodontia</object-id>
                        </tp:taxon-name><tp:taxon-authority>Gray, 1832</tp:taxon-authority><xref ref-type="fig" rid="F3">Figs 3D</xref><xref ref-type="fig" rid="F65">65</xref><xref ref-type="fig" rid="F66">–66</xref><tp:nomenclature-citation-list><tp:nomenclature-citation><tp:taxon-name>Pterodontia</tp:taxon-name><comment> Gray, 1832: 779 – <xref ref-type="bibr" rid="B26">Macquart 1838</xref>: 174; <xref ref-type="bibr" rid="B6">Erichson 1840</xref>: 161; <xref ref-type="bibr" rid="B47">Walker 1855</xref>: 346; <xref ref-type="bibr" rid="B48">Westwood 1876</xref>: 513; <xref ref-type="bibr" rid="B49">White 1914</xref>: 68; <xref ref-type="bibr" rid="B10">Hardy 1921</xref>: 76, <xref ref-type="bibr" rid="B11">1946</xref>: 66; <!--PageBreak--><xref ref-type="bibr" rid="B34">Paramonov 1957</xref>: 529; <xref ref-type="bibr" rid="B39">Schlinger 1959</xref>: 158. Type species: <italic><tp:taxon-name>Pterodontia flavipes</tp:taxon-name></italic> Gray, 1832: 779 by monotypy.</comment></tp:nomenclature-citation><tp:nomenclature-citation><tp:taxon-name>Nothra</tp:taxon-name><comment> Westwood, 1876: 514 – <xref ref-type="bibr" rid="B10">Hardy 1921</xref>: 77, <xref ref-type="bibr" rid="B11">1946</xref>: 66. Type species: <italic><tp:taxon-name>Nothra bicolor</tp:taxon-name></italic> Westwood, 1876: 514 by monotypy.</comment></tp:nomenclature-citation></tp:nomenclature-citation-list></tp:nomenclature><tp:treatment-sec sec-type="Note"><title>Note.</title><p> Synonymy and usage list restricted to Australasian region fauna only.</p></tp:treatment-sec><tp:treatment-sec sec-type="Diagnosis"><title>Diagnosis.</title><p>Body length: 3.0–7.0 mm [male], 4.0–10.0 mm [female]. Body shape not arched. Body colouration non-metallic; head much narrower than thorax width; shape nearly spherical; postocular ridge and occiput rounded; three ocelli; posterior margin of eye rounded; eye pilose (dense); antennae located adjacent to mouthparts; eyes contiguous above antennal base<!--PageBreak-->, not contiguous below antennal base; palpus absent; proboscis greatly reduced; flagellum stylate, apex with terminal setae (multiple); antenotum shape not collar-like behind head; subscutellum not enlarged, barely visible; tibial spines present; pulvilli present; wing markings absent; costa circumambient; wing costal margin straight or with anterior projection <!--PageBreak-->(males); humeral crossvein present or reduced; radial veins curved or angled towards wing anterior margin; R<sub>1</sub> inflated distally at pterostigma (especially in male); pterostigma and cell r<sub>1</sub> membranous, not ribbed; R<sub>2+3 </sub>present; R<sub>4+5 </sub>present as single vein; basal cell r<sub>4+5 </sub>(portion basal to bisecting 2r-m) merged with discal cell to form composite cell comprising d+r<sub>4+5</sub>; cell m<sub>3</sub> absent; medial vein compliment usually a single M vein fused with CuA<sub>1</sub>, petiolate to margin, sometimes with second medial vein originating from cell d+r<sub>4+5</sub>; CuA<sub>2</sub> fused to A<sub>1</sub> before wing margin, petiolate, rarely open to wing margin; wing microtrichia absent; anal lobe well developed; alula present or absent, rarely well developed; abdominal tergites smooth, rounded; abdomen shape greatly rounded, inflated.</p><fig id="F65" position="float" orientation="portrait"><label>Figure 65.</label><caption><p><italic><tp:taxon-name>Pterodontia davisi</tp:taxon-name></italic> Paramonov, male, dorsal view [700565]. Body length = 7.0 mm.</p></caption><graphic xmlns:xlink="http://www.w3.org/1999/xlink" xlink:href="ZooKeys-172-007-g065.jpg" position="float" orientation="portrait" xlink:type="simple"/></fig><fig id="F66" position="float" orientation="portrait"><label>Figure 66.</label><caption><p><italic><tp:taxon-name>Pterodontia mellii</tp:taxon-name></italic> Erichson, female, lateral view [700566]. Body length = 11.0 mm.</p></caption><graphic xmlns:xlink="http://www.w3.org/1999/xlink" xlink:href="ZooKeys-172-007-g066.jpg" position="float" orientation="portrait" xlink:type="simple"/></fig></tp:treatment-sec><tp:treatment-sec sec-type="Included species"><title>Included species.</title><p><italic><tp:taxon-name>Pterodontia davisi</tp:taxon-name></italic> Paramonov, 1957; <italic><tp:taxon-name>Pterodontia longisquama</tp:taxon-name></italic> Sabrosky, 1947; <italic><tp:taxon-name>Pterodontia mellii</tp:taxon-name></italic> <xref ref-type="bibr" rid="B6">Erichson 1840</xref> (= <italic><tp:taxon-name>Pterodontia variegata</tp:taxon-name></italic> White, 1914 syn. n.).</p><!--PageBreak--></tp:treatment-sec><tp:treatment-sec sec-type="Key to Australasian Pterodontia species"><title>Key to Australasian <tp:taxon-name>Pterodontia</tp:taxon-name> species</title><table-wrap content-type="key" position="anchor" orientation="portrait"><table><tbody><tr><td rowspan="1" colspan="1">1</td><td rowspan="1" colspan="1">Thorax black, or yellow suffused with dark brown to black ventrally,abdomen yellow to red laterally on segments 2–4; mid and hind femora brown to black; lower calypter hyaline medially, relatively small (&lt; ½ length of wing) (Western Australia, Tasmania, New South Wales, Queensland) (<xref ref-type="fig" rid="F66">Fig. 66</xref>)</td><td rowspan="1" colspan="1"><italic><tp:taxon-name>Pterodontia melli</tp:taxon-name></italic><xref ref-type="bibr" rid="B6">Erichson 1840</xref></td></tr><tr><td rowspan="1" colspan="1">–</td><td rowspan="1" colspan="1">Thorax and abdomen completely brown to black; all legs uniformly yellow to white; lower calypter relatively large (&gt; ½ length of wing), uniformly brown</td><td rowspan="1" colspan="1">2</td></tr><tr><td rowspan="1" colspan="1">2</td><td rowspan="1" colspan="1">Wing brown infuscate (Papua New Guinea)</td><td rowspan="1" colspan="1"><italic><tp:taxon-name>Pterodontia longisquama</tp:taxon-name></italic> Sabrosky, 1947</td></tr><tr><td rowspan="1" colspan="1">–</td><td rowspan="1" colspan="1">Wing hyaline (Queensland, New South Wales) (<xref ref-type="fig" rid="F65">Fig. 65</xref>)</td><td rowspan="1" colspan="1"><italic><tp:taxon-name>Pterodontia davisi</tp:taxon-name></italic><xref ref-type="bibr" rid="B34">Paramonov 1957</xref></td></tr></tbody></table></table-wrap><!--PageBreak--></tp:treatment-sec><tp:treatment-sec sec-type="Comments"><title>Comments.</title><p><italic><tp:taxon-name>Pterodontia</tp:taxon-name></italic> is a cosmopolitan genus containing 19 valid species, three of which are recorded from the Australasian region (<xref ref-type="bibr" rid="B45">Schlinger and Jefferies 1989</xref>). <italic><tp:taxon-name>Pterodontia variegata</tp:taxon-name></italic> was described by <xref ref-type="bibr" rid="B49">White (1914)</xref> and differentiated from <italic><tp:taxon-name>Pterodontia melli</tp:taxon-name></italic> (as <italic><tp:taxon-name>Pterodontia macquarti</tp:taxon-name></italic> Westwood, 1848) based on colouration of the fore femur, scutellum and abdomen. <xref ref-type="bibr" rid="B34">Paramonov (1957)</xref> examined a range of specimens from various localities and suggested that the former was likely a synonym of the latter. Based on examinations of these and additional specimens this synonymy is supported herein.</p><p>Some species of <italic><tp:taxon-name>Pterodontia</tp:taxon-name></italic> have greatly enlarged and sclerotized lower calypters, appearing somewhat like a second pair of wings (e.g. <italic><tp:taxon-name>Pterodontia davisi</tp:taxon-name></italic>). Males in this genus typically have sclerotized projections on the costal margin of the wing. Characteristics which diagnose this genus from other acrocerids include head very small relative to thorax width, tibial spines present, cells m<sub>3</sub>, d and basal r<sub>4+5 </sub>fused to form a single cell, eyes densely pilose, antennae adjacent to the ocellar tubercle and mouthparts reduced. <!--PageBreak-->Contrary to other authors, <italic><tp:taxon-name>Pterodontia</tp:taxon-name></italic> has been placed previously in <tp:taxon-name>Panopinae</tp:taxon-name> by <xref ref-type="bibr" rid="B42">Schlinger (1981</xref>, <xref ref-type="bibr" rid="B43">1987</xref>, <xref ref-type="bibr" rid="B44">1989</xref>) based on the presence of tibial spines. The wing venation of <italic><tp:taxon-name>Pterodontia</tp:taxon-name></italic> is unique among acrocerids.</p></tp:treatment-sec><tp:treatment-sec><!--Section generated to contain objects referenced in tp:taxon-treatment.--><fig id="F3" position="float" orientation="portrait"><label>Figure 3.</label><caption><p> <tp:taxon-name>Acroceridae</tp:taxon-name> wings. <tp:taxon-name>Philopotinae</tp:taxon-name>: <bold>A</bold> <italic><tp:taxon-name>Helle rufescens</tp:taxon-name></italic> Brunetti <bold>B</bold> <italic><tp:taxon-name>Schlingeriella irwini</tp:taxon-name></italic> Gillung &amp; Winterton. <tp:taxon-name>Acrocerinae</tp:taxon-name> <bold>C</bold> <italic><tp:taxon-name>Ogcodes basalis</tp:taxon-name></italic> Walker <bold>D</bold> <italic><tp:taxon-name>Pterodontia davisi</tp:taxon-name></italic> Paramonov (female). Scale line = 0.2 mm.</p></caption><graphic xmlns:xlink="http://www.w3.org/1999/xlink" xlink:href="ZooKeys-172-007-g003.jpg" position="float" orientation="portrait" xlink:type="simple"/></fig></tp:treatment-sec><ref-list><ref id="B26"><mixed-citation xmlns:xlink="http://www.w3.org/1999/xlink" xlink:type="simple"><person-group><name name-style="western"><surname>Macquart</surname><given-names>J</given-names></name></person-group> (<year>1838</year>)<source> Diptères exotiques nouveaux ou peu connus. Tome premier. 2e partie. Roret, Paris, 207 pp., 14 pls.</source></mixed-citation></ref><ref id="B6"><mixed-citation xmlns:xlink="http://www.w3.org/1999/xlink" xlink:type="simple"><person-group><name name-style="western"><surname>Erichson</surname><given-names>WF</given-names></name></person-group> (<year>1840</year>)<source> Die Henopier, Eine familie aus der Ordung der Dipteren, 135–180, pl. 1, Figs 7–10.</source></mixed-citation></ref><ref id="B47"><mixed-citation xmlns:xlink="http://www.w3.org/1999/xlink" xlink:type="simple"><person-group><name name-style="western"><surname>Walker</surname><given-names>F</given-names></name></person-group> (<year>1855</year>)<source> List of the specimens of dipterous insects in the collection of the British Museum. Part VI. Supplement II. British Museum, London, 331–506.</source></mixed-citation></ref><ref id="B48"><mixed-citation xmlns:xlink="http://www.w3.org/1999/xlink" xlink:type="simple"><person-group><name name-style="western"><surname>Westwood</surname><given-names>JO</given-names></name></person-group> (<year>1876</year>)<source> Notae Dipterologicae. No. 3. – Descriptions of new genera and species of the family Acroceridae. Trans. Ent. Soc. London 1876, 507–518.</source></mixed-citation></ref><ref id="B49"><mixed-citation xmlns:xlink="http://www.w3.org/1999/xlink" xlink:type="simple"><person-group><name name-style="western"><surname>White</surname><given-names>A</given-names></name></person-group> (<year>1914</year>)<source> The Diptera-Brachycera of Tasmania. Part I. Families Leptidae, Stratiomyidae, Nemestrinidae, &amp; Cyrtidae. Pap. Proc. R. Soc. Tasmania 1914, 35–74.</source></mixed-citation></ref><ref id="B10"><mixed-citation xmlns:xlink="http://www.w3.org/1999/xlink" xlink:type="simple"><person-group><name name-style="western"><surname>Hardy</surname><given-names>GH</given-names></name></person-group> (<year>1921</year>)<source> Australian Bombyliidae and Cyrtidae. Pap. Proc. R. Soc. Tasmania 1921, 41–83.</source></mixed-citation></ref><ref id="B11"><mixed-citation xmlns:xlink="http://www.w3.org/1999/xlink" xlink:type="simple"><person-group><name name-style="western"><surname>Hardy</surname><given-names>GH</given-names></name></person-group> (<year>1946</year>)<article-title> Miscellaneous notes on Australian Diptera. XII. Cyrtidae, Dolichopodidae and Phoridae. Proc. Linn. Soc.</article-title><source>New South Wales </source><volume>71</volume>: <fpage>65</fpage>-<lpage>71</lpage>.</mixed-citation></ref><ref id="B34"><mixed-citation xmlns:xlink="http://www.w3.org/1999/xlink" xlink:type="simple"><person-group><name name-style="western"><surname>Paramonov</surname><given-names>SJ</given-names></name></person-group> (<year>1957</year>)<article-title> A Review of the Australian Acroceridae (Diptera).</article-title><source>Australian Journal of Zoology </source><volume>5</volume>: <fpage>521</fpage>-<lpage>546</lpage>. doi: <ext-link ext-link-type="uri" xlink:href="http://dx.doi.org/10.1071/ZO9570521" xlink:type="simple">10.1071/ZO9570521</ext-link></mixed-citation></ref><ref id="B39"><mixed-citation xmlns:xlink="http://www.w3.org/1999/xlink" xlink:type="simple"><person-group><name name-style="western"><surname>Schlinger</surname><given-names>EI</given-names></name></person-group> (<year>1959</year>)<article-title> A review of the genus Rhysogaster Aldrich, with descriptions of new genera and new species of Oriental, Ethiopian and Australian Acroceridae (Diptera).</article-title><source>Annals of the Entomological Society of America </source><volume>52</volume>: <fpage>150</fpage>-<lpage>159</lpage>.</mixed-citation></ref><ref id="B45"><mixed-citation xmlns:xlink="http://www.w3.org/1999/xlink" xlink:type="simple"><person-group><name name-style="western"><surname>Schlinger</surname><given-names>EI</given-names></name><name name-style="western"><surname>Jefferies</surname><given-names>MG</given-names></name></person-group> (<year>1989</year>)<article-title> Family Acroceridae.</article-title> In: <person-group><name name-style="western"><surname>Evenhuis</surname><given-names>NL</given-names></name></person-group> (<role>Ed</role>). <issue-title> Catalog of Diptera of the Australasian and Oceanian regions. Bishop Museum Special Publication.</issue-title><source>Bishop Museum Press,</source><volume>86</volume>: <fpage>375</fpage>-<lpage>37</lpage>.</mixed-citation></ref><ref id="B42"><mixed-citation xmlns:xlink="http://www.w3.org/1999/xlink" xlink:type="simple"><person-group><name name-style="western"><surname>Schlinger</surname><given-names>EI</given-names></name></person-group> (<year>1981</year>)<article-title> Acroceridae,</article-title> In: <person-group><name name-style="western"><surname>McAlpine</surname><given-names>JF</given-names></name><name name-style="western"><surname>Peterson</surname><given-names>BV</given-names></name><name name-style="western"><surname>Shewell</surname><given-names>GE</given-names></name><name name-style="western"><surname>Teskey</surname><given-names>HJ</given-names></name><name name-style="western"><surname>Vockeroth</surname><given-names>JR</given-names></name><name name-style="western"><surname>Wood</surname><given-names>DEM</given-names></name></person-group> (<role>Eds</role>). <issue-title> Manual of Nearctic Diptera. vol. I. Research Branch, Agriculture Canada.</issue-title><source>Monograph</source><volume>27</volume>: <fpage>575</fpage>-<lpage>584</lpage>.</mixed-citation></ref><ref id="B43"><mixed-citation xmlns:xlink="http://www.w3.org/1999/xlink" xlink:type="simple"><person-group><name name-style="western"><surname>Schlinger</surname><given-names>EI</given-names></name></person-group> (<year>1987</year>)<source> The biology of Acroceridae (Diptera): True endoparasitoids of spiders. Pp. 319–327. In Nentwig W (Ed) Ecophysiology of spiders. Springer Verlag, Berlin, xi + 448 pp.</source></mixed-citation></ref><ref id="B44"><mixed-citation xmlns:xlink="http://www.w3.org/1999/xlink" xlink:type="simple"><person-group><name name-style="western"><surname>Schlinger</surname><given-names>EI</given-names></name></person-group> (<year>2009</year>)<source> Acroceridae (spider flies, small-headed flies). pp. 551–556 In Brown B.V. et al. (Eds) Manual of Central American Diptera: Volume 1.</source><publisher-name>NRC Research Press, Ottawa, Ontario</publisher-name>, <publisher-loc>Canada</publisher-loc>, <lpage>714</lpage> pp.</mixed-citation></ref></ref-list></tp:taxon-treatment>
